# Supplementary material for: 6-Chloro-1-(3,5-dimethyl­phenyl­sulfon­yl)-1H-benzimidazol-2(3H)-one
Source: Acta Crystallogr Sect E Struct Rep Online. 2008 Dec 20;65(Pt 1):o159. doi: 10.1107/S1600536808042694 (PMC2968072; doi:10.1107/S1600536808042694)
Supplement: Supplementary file 2 [file e-65-0o159-Isup2.hkl]

#
# h,k,l, Fc-squared, Fo-squared, sigma(Fo-squared) and status flag
#
data_I
_shelx_title ' new in P 21/c'
_shelx_refln_list_code          4
_shelx_F_calc_maximum      169.61
_exptl_crystal_F_000       696.00
_reflns_d_resolution_high  0.7564
 
loop_
 _symmetry_equiv_pos_as_xyz
 'x, y, z'
 '-x, y+1/2, -z+1/2'
 '-x, -y, -z'
 'x, -y-1/2, z-1/2'
 
_cell_length_a    12.1730
_cell_length_b    14.0360
_cell_length_c     8.9490
_cell_angle_alpha  90.000
_cell_angle_beta   95.770
_cell_angle_gamma  90.000
 
_shelx_F_squared_multiplier     1.000
 
loop_
 _refln_index_h
 _refln_index_k
 _refln_index_l
 _refln_F_squared_calc
 _refln_F_squared_meas
 _refln_F_squared_sigma
 _refln_observed_status
   2   0   0      846.21      892.20     26.73 o
   4   0   0    28768.45    29039.62    843.42 o
   5   0   0     1113.93     1202.74     33.70 o
   6   0   0      151.33      157.96      4.52 o
   7   0   0       43.50       63.05      1.83 o
   8   0   0       15.70       11.59      0.70 o
   9   0   0      307.97      320.76      9.11 o
  10   0   0      479.01      476.31      1.07 o
  11   0   0       31.93       29.03      1.17 o
  12   0   0       28.15       30.63      1.29 o
  13   0   0       47.31       40.53      1.63 o
  14   0   0       26.37       18.11      1.23 o
  15   0   0        5.21        5.64      1.14 o
   2   1   0      129.12      127.96      3.87 o
   3   1   0     6437.35     6424.03     17.13 o
   4   1   0     4357.11     4459.54     18.73 o
   5   1   0     2022.32     2015.57     53.80 o
   6   1   0     2349.24     2521.09     64.74 o
   7   1   0     1137.44     1155.61     31.03 o
   8   1   0      586.13      593.08     15.88 o
   9   1   0        5.51        3.26      0.65 o
  10   1   0       41.53       41.74      1.47 o
  11   1   0       32.89       29.99      1.21 o
  12   1   0       54.34       48.17      1.75 o
  13   1   0        9.46        6.43      0.99 o
  14   1   0        0.25        0.02      0.99 o
  15   1   0        5.68       11.73      1.21 o
   1   2   0      372.47      346.19     10.45 o
   2   2   0      989.50      932.10     24.90 o
   3   2   0      792.57      864.88     22.46 o
   4   2   0      152.65      214.94      6.31 o
   5   2   0     1757.53     1715.29     45.39 o
   6   2   0       62.06       58.24      1.73 o
   7   2   0       25.91       26.94      0.69 o
   8   2   0       16.50       14.11      0.77 o
   9   2   0       25.71       27.83      0.84 o
  10   2   0        8.84       17.11      0.85 o
  11   2   0       70.15       77.79      2.57 o
  12   2   0       38.23       47.25      1.74 o
  13   2   0        0.42        3.74      0.94 o
  14   2   0       41.87       39.14      1.63 o
  15   2   0       15.02       19.52      1.38 o
   1   3   0     6147.56     6078.98     19.47 o
   2   3   0      533.37      492.87     14.75 o
   3   3   0     2025.84     2036.74     59.27 o
   4   3   0        8.24        8.59      0.40 o
   5   3   0      503.91      546.98     15.47 o
   6   3   0        1.32        0.30      0.45 o
   7   3   0      306.24      302.65      8.27 o
   8   3   0       54.74       72.04      1.36 o
   9   3   0        0.53        0.01      0.65 o
  10   3   0       26.52       27.87      0.96 o
  11   3   0       11.46       11.26      0.89 o
  12   3   0        3.36        1.49      0.84 o
  13   3   0        6.44        3.96      0.96 o
  14   3   0        1.41        1.82      1.02 o
  15   3   0       12.71       17.34      1.29 o
   0   4   0     3082.46     2970.28     84.23 o
   1   4   0      234.87      231.40      6.18 o
   2   4   0        8.34        9.52      0.39 o
   3   4   0      197.75      170.37      5.04 o
   4   4   0       74.14       68.72      2.08 o
   5   4   0        1.47        4.00      0.43 o
   6   4   0      891.33      859.56     23.94 o
   7   4   0      552.56      568.21     15.42 o
   8   4   0       61.70       56.69      1.69 o
   9   4   0      428.31      434.09      8.66 o
  10   4   0      228.67      225.07      6.61 o
  11   4   0        9.91        6.04      0.83 o
  12   4   0       32.68       41.81      1.67 o
  13   4   0        0.79        0.02      0.92 o
  14   4   0        2.76        4.25      1.06 o
  15   4   0        4.49       12.55      1.22 o
   1   5   0      156.94      110.24      3.40 o
   2   5   0      421.50      491.05      9.05 o
   3   5   0     4135.83     4249.26    120.79 o
   4   5   0      465.45      467.32     10.75 o
   5   5   0       70.17       50.17      1.55 o
   6   5   0     1574.08     1582.22     41.16 o
   7   5   0      112.85      120.68      3.41 o
   8   5   0      325.67      329.62      8.81 o
   9   5   0        0.13        4.63      0.71 o
  10   5   0      125.09      122.17      3.46 o
  11   5   0       89.48       87.59      2.86 o
  12   5   0        9.34       15.85      1.08 o
  13   5   0      115.68      116.51      3.26 o
  14   5   0       16.25        6.97      1.13 o
  15   5   0       17.91       28.42      1.52 o
   0   6   0     8135.71     7835.19    235.21 o
   1   6   0     3671.83     3704.01     15.15 o
   2   6   0      532.05      632.67     18.84 o
   3   6   0      942.63      920.15     26.94 o
   4   6   0     1625.51     1697.83     49.08 o
   5   6   0       60.98       55.67      1.71 o
   6   6   0      171.26      165.51      4.17 o
   7   6   0       60.90       67.25      1.27 o
   8   6   0        0.61        0.01      0.69 o
   9   6   0      442.04      463.94     10.11 o
  10   6   0       77.94       71.85      2.07 o
  11   6   0       37.30       37.00      1.52 o
  12   6   0       28.41       22.85      1.19 o
  13   6   0       48.01       54.17      2.03 o
  14   6   0        0.12        5.40      1.09 o
  15   6   0        0.48        0.21      1.11 o
   1   7   0     2152.93     2268.27     62.23 o
   2   7   0     1372.52     1454.83     43.07 o
   3   7   0     1217.91     1273.43     34.50 o
   4   7   0        8.48        7.33      0.54 o
   5   7   0       26.28       36.31      1.22 o
   6   7   0      184.75      201.29      5.71 o
   7   7   0      581.75      644.37     15.04 o
   8   7   0      199.73      209.36      5.66 o
   9   7   0        1.61        2.30      0.77 o
  10   7   0      276.43      276.23      7.10 o
  11   7   0       57.20       58.31      2.08 o
  12   7   0        0.22        0.02      0.90 o
  13   7   0       36.90       35.02      1.54 o
  14   7   0        0.63        4.38      1.11 o
   0   8   0       81.15      107.31      3.34 o
   1   8   0       80.64       99.09      3.09 o
   2   8   0     1168.13     1230.45     36.38 o
   3   8   0       31.86       35.06      1.18 o
   4   8   0       37.09       32.46      1.12 o
   5   8   0      567.45      569.54     12.43 o
   6   8   0      272.84      282.21      7.96 o
   7   8   0      178.27      166.92      4.72 o
   8   8   0       50.60       49.37      1.62 o
   9   8   0        0.25        2.60      0.81 o
  10   8   0        0.31        2.08      0.86 o
  11   8   0        1.20        6.66      0.93 o
  12   8   0        7.62        8.12      1.03 o
  13   8   0        0.41        0.02      1.06 o
  14   8   0       10.92        6.79      1.23 o
   1   9   0       22.47       20.68      0.81 o
   2   9   0      206.20      197.65      5.96 o
   3   9   0      387.71      381.26      9.84 o
   4   9   0      320.16      334.66      9.52 o
   5   9   0       85.77       79.56      2.45 o
   6   9   0      467.77      452.53     11.56 o
   7   9   0        2.91        5.26      0.75 o
   8   9   0        8.70        9.93      0.89 o
   9   9   0       66.24       64.24      2.07 o
  10   9   0       62.46       58.18      2.02 o
  11   9   0        9.10       11.15      1.03 o
  12   9   0       18.09       17.31      1.12 o
  13   9   0       25.82       43.11      1.86 o
   0  10   0     2966.41     2964.39     89.13 o
   1  10   0      313.12      309.69      9.44 o
   2  10   0      452.32      498.83     14.25 o
   3  10   0      565.83      611.20     18.00 o
   4  10   0       14.86       20.46      0.91 o
   5  10   0      131.93      124.64      3.21 o
   6  10   0       28.49       19.30      0.94 o
   7  10   0      839.57      790.03     21.66 o
   8  10   0       19.47       17.63      0.92 o
   9  10   0      145.72      143.90      3.89 o
  10  10   0      307.35      320.88      9.60 o
  11  10   0       14.91       13.86      1.16 o
  12  10   0       35.52       38.43      1.68 o
  13  10   0        7.46        3.48      1.16 o
   1  11   0       15.93       14.21      0.75 o
   2  11   0       94.14       94.28      2.68 o
   3  11   0       99.49       91.41      2.86 o
   4  11   0       68.16       63.97      1.80 o
   5  11   0        8.37        6.75      0.75 o
   6  11   0       79.15       84.34      2.59 o
   7  11   0       57.31       57.55      1.88 o
   8  11   0        0.01        0.01      0.91 o
   9  11   0        2.05        0.02      0.95 o
  10  11   0        1.32        2.95      0.98 o
  11  11   0        0.21        0.02      1.04 o
  12  11   0        2.58        3.76      1.12 o
   0  12   0      110.99      159.32      2.16 o
   1  12   0       54.91       65.98      2.18 o
   2  12   0       83.47       72.06      2.33 o
   3  12   0       80.35       61.42      2.03 o
   4  12   0      399.79      364.99     10.69 o
   5  12   0      185.91      187.30      5.57 o
   6  12   0       90.77       90.96      2.78 o
   7  12   0      350.72      374.15      8.65 o
   8  12   0       41.22       35.62      1.49 o
   9  12   0       58.47       52.31      1.88 o
  10  12   0      105.66       97.79      3.23 o
  11  12   0        4.10       10.23      1.16 o
  12  12   0       19.69       14.15      1.31 o
   1  13   0        2.60        0.01      0.72 o
   2  13   0       99.38       76.82      2.51 o
   3  13   0        9.66        2.85      0.78 o
   4  13   0       59.75       60.58      2.03 o
   5  13   0       89.44       87.19      2.25 o
   6  13   0       12.16       10.14      0.89 o
   7  13   0       84.94       96.51      2.97 o
   8  13   0      119.10      114.72      3.38 o
   9  13   0        3.73       15.33      1.20 o
  10  13   0       25.42       40.11      1.69 o
  11  13   0       24.93       26.06      1.49 o
   0  14   0      197.59      175.92      5.51 o
   1  14   0      209.29      200.34      5.95 o
   2  14   0      100.63      100.07      3.18 o
   3  14   0      174.72      168.30      5.15 o
   4  14   0        1.02        2.20      0.88 o
   5  14   0        4.55        2.47      0.92 o
   6  14   0        1.15        0.02      0.98 o
   7  14   0       30.86       23.97      1.27 o
   8  14   0       12.47       13.49      1.21 o
   9  14   0       27.81       25.50      1.35 o
  10  14   0       27.59       30.41      1.29 o
   1  15   0       26.47       40.12      1.58 o
   2  15   0        5.72        6.90      0.97 o
   3  15   0      166.97      177.90      5.48 o
   4  15   0       84.89       87.37      2.83 o
   5  15   0       39.39       39.88      1.63 o
   6  15   0      126.58      134.83      4.04 o
   7  15   0       26.41       24.52      1.29 o
   8  15   0       27.17       22.00      1.28 o
   9  15   0       10.09       15.06      1.33 o
   0  16   0       70.55       70.67      2.48 o
   1  16   0       11.57       20.36      1.20 o
   2  16   0        9.28       14.79      1.14 o
   3  16   0        6.34        8.57      1.08 o
   4  16   0       17.74       17.31      1.25 o
   5  16   0        1.47        1.54      1.08 o
   6  16   0        0.14        0.02      1.15 o
   7  16   0        2.09        0.02      1.19 o
   8  16   0        0.16        0.02      1.27 o
   1  17   0       10.86        0.02      1.05 o
   2  17   0       16.25       16.06      1.24 o
   3  17   0       19.51       19.28      1.21 o
   4  17   0        3.57        6.08      1.14 o
   5  17   0       12.46       19.35      1.31 o
   6  17   0        5.96       10.81      1.30 o
   0  18   0       19.29       19.34      1.33 o
   1  18   0        3.96        5.43      1.15 o
   2  18   0       11.52       13.60      1.30 o
   3  18   0        5.69        0.02      1.17 o
 -16   1   1       13.68       15.35      1.34 o
 -15   1   1       50.42       41.74      1.75 o
 -14   1   1        1.28        4.06      1.01 o
 -13   1   1       19.15       34.78      1.49 o
 -12   1   1        3.29        3.30      0.80 o
 -11   1   1      110.71       94.01      3.03 o
 -10   1   1      186.60      185.88      4.87 o
  -9   1   1      409.56      387.90     10.92 o
  -8   1   1      622.33      675.89     18.07 o
  -7   1   1     5635.71     5740.34    153.33 o
  -6   1   1     7134.01     7073.94    196.66 o
  -5   1   1     2597.19     2624.63     70.81 o
  -4   1   1    15953.07    15955.96    431.70 o
  -3   1   1    17246.19    16984.04    173.60 o
   1   1   1       81.85       89.32      2.73 o
   2   1   1       11.79        8.97      0.34 o
   3   1   1     4434.11     4298.29     12.84 o
   4   1   1      544.32      449.30     13.12 o
   5   1   1      140.70      128.06      2.89 o
   6   1   1     3141.70     3289.79     91.63 o
   7   1   1        0.60        3.70      0.54 o
   8   1   1      172.48      164.94      4.54 o
   9   1   1       93.58       87.74      2.37 o
  10   1   1      185.30      161.34      4.74 o
  11   1   1       14.27       10.76      0.89 o
  12   1   1        0.09        0.02      0.82 o
  13   1   1      131.26      141.54      4.53 o
  14   1   1        2.88        3.64      1.00 o
  15   1   1        8.41        5.38      1.16 o
 -15   2   1        4.78        0.02      1.10 o
 -14   2   1        0.84        0.18      0.99 o
 -13   2   1       15.56       12.75      0.93 o
 -12   2   1        0.95        6.98      0.88 o
 -11   2   1       75.32       70.57      2.36 o
 -10   2   1       86.57       93.20      2.31 o
  -9   2   1       38.67       34.61      1.20 o
  -8   2   1      243.49      239.07      6.48 o
  -7   2   1      795.83      846.98     22.83 o
  -6   2   1      196.67      219.06      6.20 o
  -5   2   1       49.31       73.75      1.11 o
  -4   2   1      230.00      190.66      5.61 o
  -3   2   1     1255.51     1167.91     34.01 o
  -2   2   1      342.45      277.15      8.33 o
  -1   2   1        6.06        7.41      0.29 o
   0   2   1     9190.84     9444.79     18.45 o
   1   2   1        3.50        3.11      0.22 o
   2   2   1       27.51       29.44      0.93 o
   3   2   1      896.32      865.44     22.49 o
   4   2   1      741.00      823.20     23.93 o
   5   2   1      248.60      227.93      5.97 o
   6   2   1       57.32       51.54      1.57 o
   7   2   1        5.33        5.44      0.56 o
   8   2   1        2.76        7.22      0.65 o
   9   2   1       36.24       30.18      1.12 o
  10   2   1        0.10        0.75      0.72 o
  11   2   1       10.28        3.49      0.78 o
  12   2   1        1.11        0.02      0.83 o
  13   2   1        0.67        0.02      0.93 o
  14   2   1        6.12        3.66      1.04 o
  15   2   1        6.21        0.02      1.10 o
 -15   3   1       17.68       14.82      1.29 o
 -14   3   1        4.25        8.82      1.08 o
 -13   3   1       31.07       34.23      1.49 o
 -12   3   1       12.19        0.02      0.89 o
 -11   3   1        8.09       10.39      0.86 o
 -10   3   1       76.12       65.66      2.09 o
  -9   3   1      278.27      284.00      6.65 o
  -8   3   1        2.74        7.85      0.65 o
  -7   3   1       75.31       64.57      1.89 o
  -6   3   1      220.21      248.21      7.02 o
  -5   3   1       14.36       13.43      0.55 o
  -4   3   1      443.57      447.24     13.03 o
  -3   3   1        5.88        4.98      0.33 o
  -2   3   1     2712.36     2624.58     69.32 o
  -1   3   1      540.11      466.34     14.10 o
   1   3   1     7136.28     7206.14     19.10 o
   2   3   1      543.45      598.43     14.96 o
   3   3   1     1408.76     1332.20     38.82 o
   4   3   1      324.53      382.21      8.42 o
   5   3   1       23.73       26.10      0.62 o
   6   3   1      429.86      452.29     12.69 o
   7   3   1       51.07       54.53      1.66 o
   8   3   1      199.44      202.98      5.52 o
   9   3   1        0.65        3.17      0.68 o
  10   3   1      191.68      189.45      5.57 o
  11   3   1       59.88       58.42      2.05 o
  13   3   1       86.69       87.44      2.97 o
  14   3   1       17.52       17.64      1.25 o
  15   3   1        7.09        6.92      1.20 o
 -15   4   1        5.11        2.20      1.12 o
 -14   4   1       53.74       62.58      2.34 o
 -13   4   1        5.85        9.83      1.01 o
 -12   4   1       31.38       31.49      1.31 o
 -11   4   1        2.70        0.01      0.76 o
 -10   4   1        0.25        3.67      0.72 o
  -9   4   1      255.84      226.07      5.60 o
  -8   4   1      142.10      136.51      3.76 o
  -7   4   1       45.36       37.64      1.20 o
  -6   4   1       69.79       77.97      2.29 o
  -5   4   1       84.36       79.29      1.81 o
  -4   4   1        7.90       11.13      0.48 o
  -3   4   1      390.00      316.37      9.30 o
  -2   4   1        9.85       10.34      0.42 o
  -1   4   1      174.23      138.36      3.38 o
   0   4   1      615.70      657.66     12.63 o
   1   4   1     1069.69     1246.56     34.73 o
   2   4   1     1623.10     1482.41     38.38 o
   3   4   1       75.85       84.31      2.55 o
   4   4   1      770.47      717.94     20.04 o
   5   4   1      739.28      748.61     21.19 o
   6   4   1        0.70        0.56      0.49 o
   7   4   1      416.75      422.05     11.51 o
   8   4   1        4.27        7.46      0.71 o
   9   4   1       26.20       22.29      0.96 o
  10   4   1       27.20       22.85      1.02 o
  11   4   1       11.94       11.68      0.92 o
  12   4   1        2.05        3.74      0.89 o
  13   4   1       30.20       28.73      1.24 o
  14   4   1       51.49       65.30      2.43 o
  15   4   1        6.76        7.64      1.21 o
 -15   5   1        1.84        0.02      1.12 o
 -14   5   1        2.37        0.02      1.08 o
 -13   5   1        0.14        0.68      0.95 o
 -12   5   1       42.34       37.13      1.49 o
 -11   5   1        8.59        7.94      0.88 o
 -10   5   1       57.26       64.61      2.13 o
  -9   5   1      269.08      258.69      5.96 o
  -8   5   1        5.67        7.62      0.72 o
  -7   5   1       46.96       45.99      1.44 o
  -6   5   1      172.70      146.18      4.18 o
  -5   5   1      592.40      623.66     17.44 o
  -4   5   1      365.37      338.25      9.88 o
  -3   5   1       37.09       48.32      1.22 o
  -2   5   1      885.41      817.90     24.37 o
  -1   5   1       35.13       23.83      0.80 o
   0   5   1      690.88      626.70     13.40 o
   1   5   1       51.55       66.38      2.08 o
   2   5   1      100.28       97.41      2.97 o
   3   5   1      253.40      293.30      8.65 o
   4   5   1        0.96        0.01      0.38 o
   5   5   1       20.99       22.47      0.80 o
   6   5   1       24.58       29.30      1.01 o
   7   5   1      142.07      127.66      3.60 o
   8   5   1       67.10       69.88      2.05 o
   9   5   1        2.06        0.75      0.69 o
  10   5   1      237.04      224.85      6.63 o
  11   5   1        0.01        0.01      0.80 o
  12   5   1        9.64       10.98      0.99 o
  13   5   1       31.84       27.61      1.40 o
  14   5   1       22.59       19.04      1.30 o
  15   5   1        1.01        0.42      1.19 o
 -15   6   1        9.81       10.69      1.22 o
 -14   6   1       31.09       30.85      1.50 o
 -13   6   1        3.36        0.02      0.97 o
 -12   6   1       15.98       16.35      1.12 o
 -11   6   1       12.41       11.69      0.94 o
 -10   6   1       82.50       77.03      2.47 o
  -9   6   1      136.91      121.64      2.77 o
  -8   6   1      682.27      707.02     18.65 o
  -7   6   1      801.37      869.81     21.07 o
  -6   6   1       13.20        9.05      0.65 o
  -5   6   1      831.11      868.38     24.67 o
  -4   6   1     1646.30     1529.88     44.24 o
  -3   6   1      674.82      580.74     17.05 o
  -2   6   1     1458.65     1502.93     44.59 o
  -1   6   1      177.70      246.67      7.52 o
   0   6   1      379.51      409.04      8.77 o
   1   6   1     1242.87     1262.05     38.02 o
   2   6   1       10.68        8.97      0.45 o
   3   6   1      146.45      206.53      6.13 o
   4   6   1        0.58        4.21      0.46 o
   5   6   1      146.53      143.26      3.38 o
   6   6   1      213.23      198.53      5.64 o
   7   6   1      600.79      560.61     15.29 o
   8   6   1      179.91      164.62      4.50 o
   9   6   1      255.22      273.53      5.07 o
  10   6   1        7.36       15.22      0.93 o
  11   6   1       23.75       25.68      1.15 o
  12   6   1       53.77       46.54      1.77 o
  13   6   1       20.27       26.12      1.36 o
  14   6   1       39.90       57.24      2.25 o
 -14   7   1        7.03       12.66      1.22 o
 -13   7   1       18.20       11.78      1.11 o
 -12   7   1        0.00        0.02      0.91 o
 -11   7   1        0.02        0.02      0.85 o
 -10   7   1       16.34       22.24      1.06 o
  -9   7   1        0.03        0.01      0.76 o
  -8   7   1        1.57        8.64      0.79 o
  -7   7   1     1148.72     1149.27     31.21 o
  -6   7   1      670.83      701.49     19.53 o
  -5   7   1      237.23      233.26      6.75 o
  -4   7   1     1064.17     1058.22     30.63 o
  -3   7   1     3462.29     3489.46    101.77 o
  -2   7   1       65.82       48.90      1.57 o
  -1   7   1      230.48      276.36      8.41 o
   0   7   1      161.05      135.05      2.94 o
   1   7   1       84.19       70.52      2.23 o
   2   7   1      162.55      184.62      5.57 o
   3   7   1     1215.60     1314.70     32.94 o
   4   7   1      314.19      352.75     10.31 o
   5   7   1       31.96       39.97      1.30 o
   6   7   1      470.29      418.00     11.70 o
   7   7   1      577.39      527.04     14.42 o
   8   7   1      263.18      254.11      6.83 o
   9   7   1       87.04       84.54      2.04 o
  10   7   1       75.76       68.79      2.28 o
  11   7   1       12.04       20.71      1.16 o
  12   7   1        0.60        4.40      0.93 o
  13   7   1       16.93       15.61      1.25 o
  14   7   1        4.92       10.33      1.20 o
 -14   8   1        9.01        6.13      1.16 o
 -13   8   1        0.68        3.77      1.07 o
 -12   8   1       10.20       20.61      1.23 o
 -11   8   1        7.79        4.58      0.95 o
 -10   8   1       18.41       28.30      1.28 o
  -9   8   1       60.53       52.72      1.70 o
  -8   8   1       79.68       76.26      2.25 o
  -7   8   1      134.90      145.70      4.13 o
  -6   8   1      396.47      373.86     10.48 o
  -5   8   1     1297.53     1316.72     37.46 o
  -4   8   1      590.86      589.26     17.13 o
  -3   8   1       73.82       89.06      1.38 o
  -2   8   1     1360.48     1469.07     43.42 o
  -1   8   1     1095.24     1202.03     36.19 o
   0   8   1      246.82      256.88      5.55 o
   1   8   1      152.71      150.68      4.65 o
   2   8   1      622.92      759.80     22.54 o
   3   8   1      196.93      200.69      6.00 o
   4   8   1     1070.70     1016.13     29.42 o
   5   8   1       13.99       17.98      0.80 o
   6   8   1      206.68      206.96      5.88 o
   7   8   1       74.60       66.09      2.03 o
   8   8   1        8.59        6.84      0.87 o
   9   8   1      146.25      132.01      3.81 o
  10   8   1        5.56        8.61      0.94 o
  11   8   1       81.71       84.45      2.64 o
  12   8   1       70.00       62.70      2.27 o
  13   8   1        7.79        0.02      1.11 o
  14   8   1       23.88       20.30      1.28 o
 -14   9   1        7.99       10.57      1.25 o
 -13   9   1        1.61        8.40      1.13 o
 -12   9   1       67.20       55.02      2.06 o
 -11   9   1       49.99       48.18      1.80 o
 -10   9   1       65.46       72.45      2.45 o
  -9   9   1      233.00      230.29      5.64 o
  -8   9   1      395.35      371.44      8.86 o
  -7   9   1      587.65      549.18     15.09 o
  -6   9   1      533.56      522.26     14.57 o
  -5   9   1       14.08       17.38      0.82 o
  -4   9   1      350.19      382.14     11.16 o
  -3   9   1      231.02      254.84      7.32 o
  -2   9   1      435.47      457.48     10.83 o
  -1   9   1      633.89      694.88     20.99 o
   0   9   1       46.65       31.05      0.78 o
   1   9   1      975.88      934.19     28.16 o
   2   9   1      212.98      186.62      5.35 o
   3   9   1       78.81       60.54      1.93 o
   4   9   1        3.93        0.88      0.57 o
   5   9   1       23.44       27.54      1.03 o
   6   9   1       45.34       51.18      1.67 o
   7   9   1      152.11      158.02      4.50 o
   8   9   1      180.07      182.74      4.27 o
   9   9   1       26.90       28.12      1.02 o
  10   9   1      100.57      100.21      3.19 o
  12   9   1        2.49        4.04      1.03 o
  13   9   1       43.68       40.89      1.74 o
 -13  10   1        8.35       14.67      1.29 o
 -12  10   1       13.19       14.24      1.20 o
 -11  10   1        9.85        6.63      1.04 o
 -10  10   1       11.28        8.66      0.99 o
  -9  10   1       16.44       26.07      1.25 o
  -8  10   1       62.13       55.64      1.81 o
  -7  10   1        2.13        0.01      0.79 o
  -6  10   1      118.01      113.96      2.84 o
  -5  10   1      238.20      233.85      6.57 o
  -4  10   1      153.30      139.15      4.18 o
  -3  10   1       63.09       57.10      1.86 o
  -2  10   1      476.78      473.54     14.07 o
  -1  10   1      928.97      911.84     27.49 o
   0  10   1      539.70      552.09     10.25 o
   1  10   1        8.01        7.76      0.63 o
   2  10   1      411.54      442.07     13.14 o
   3  10   1      451.83      464.35     12.34 o
   4  10   1        2.28        0.01      0.63 o
   5  10   1        2.59        0.01      0.67 o
   6  10   1       43.80       38.08      1.35 o
   7  10   1        0.19        0.14      0.79 o
   8  10   1        0.78        0.01      0.89 o
   9  10   1      126.20      115.46      3.43 o
  10  10   1       61.43       62.51      2.20 o
  11  10   1       19.77       10.90      1.15 o
  12  10   1       45.42       46.60      1.92 o
  13  10   1       14.22       16.47      1.33 o
 -12  11   1        1.10        2.56      1.10 o
 -11  11   1       70.34       67.10      2.42 o
 -10  11   1       39.21       39.49      1.65 o
  -9  11   1        0.11        3.34      0.97 o
  -8  11   1       20.26       23.93      1.06 o
  -7  11   1       78.86       68.58      2.17 o
  -6  11   1      177.32      190.19      5.46 o
  -5  11   1       34.96       40.15      1.43 o
  -4  11   1      442.60      437.24     11.66 o
  -3  11   1      122.14      113.24      3.49 o
  -2  11   1       18.80       23.11      1.00 o
  -1  11   1       95.62      114.07      3.60 o
   0  11   1      590.38      598.96     12.01 o
   1  11   1      250.46      236.79      7.27 o
   2  11   1      293.19      265.17      7.41 o
   3  11   1     2279.36     2267.72     63.38 o
   4  11   1      828.80      872.68     22.44 o
   5  11   1      271.24      238.18      7.01 o
   6  11   1     1030.31      936.45     25.95 o
   7  11   1      219.43      208.31      5.64 o
   8  11   1       20.90       23.94      1.20 o
   9  11   1       27.49       30.69      1.39 o
  10  11   1       13.48       13.10      1.14 o
  11  11   1        1.42        4.72      1.08 o
  12  11   1       23.75       29.52      1.48 o
 -12  12   1        3.80       11.39      1.23 o
 -11  12   1        0.17       12.35      1.16 o
 -10  12   1       31.06       36.95      1.58 o
  -9  12   1       39.26       35.00      1.49 o
  -8  12   1        3.08        0.02      0.99 o
  -7  12   1      178.06      171.62      4.93 o
  -6  12   1       33.89       46.39      1.65 o
  -5  12   1       37.99       28.58      1.22 o
  -4  12   1        6.15       11.42      0.87 o
  -3  12   1       15.65       21.98      0.89 o
  -2  12   1        1.82        4.80      0.71 o
  -1  12   1      159.23      187.89      4.12 o
   0  12   1      292.17      304.63      6.61 o
   1  12   1       15.54       30.23      0.80 o
   2  12   1       10.30       14.50      0.76 o
   3  12   1       37.88       45.10      1.61 o
   4  12   1       62.27       61.95      2.04 o
   5  12   1        1.26        0.56      0.77 o
   6  12   1       32.15       29.99      1.22 o
   7  12   1       28.21       29.27      1.23 o
   8  12   1        3.07        6.33      1.02 o
   9  12   1       13.71       13.25      1.16 o
  10  12   1        6.66       11.81      1.14 o
  11  12   1        3.70        0.60      1.11 o
 -11  13   1       31.41       35.09      1.63 o
 -10  13   1       16.76       16.76      1.26 o
  -9  13   1        9.63       18.12      1.26 o
  -8  13   1       37.29       36.96      1.51 o
  -7  13   1       21.99       22.84      1.29 o
  -6  13   1        4.37        1.48      0.91 o
  -5  13   1        0.03        2.10      0.83 o
  -4  13   1       25.72       26.38      1.17 o
  -3  13   1      213.77      212.07      6.12 o
  -2  13   1      555.75      534.97     15.83 o
  -1  13   1       33.14       31.25      1.31 o
   0  13   1      398.16      372.79      8.07 o
   1  13   1      712.95      678.63     20.53 o
   2  13   1        5.26       12.01      0.90 o
   3  13   1      320.20      307.65      8.01 o
   4  13   1      122.74      123.87      3.53 o
   5  13   1       26.07       21.69      1.09 o
   6  13   1       46.72       34.88      1.38 o
   7  13   1        1.33        2.28      1.00 o
   8  13   1       39.96       48.89      1.79 o
   9  13   1        1.56        2.46      1.09 o
  10  13   1        4.20        0.02      1.10 o
  11  13   1        5.14        0.02      1.17 o
 -10  14   1        0.38        6.83      1.20 o
  -9  14   1       23.26       25.24      1.47 o
  -8  14   1       14.41        0.02      1.13 o
  -7  14   1        0.08        0.02      1.02 o
  -6  14   1        7.94        7.84      1.04 o
  -5  14   1        6.91        6.73      0.99 o
  -4  14   1       11.56       12.45      0.99 o
  -3  14   1        0.10        0.01      0.84 o
  -2  14   1        7.26       10.32      0.86 o
  -1  14   1       21.84        7.64      0.90 o
   0  14   1       25.94       43.57      0.83 o
   1  14   1      204.33      225.17      6.98 o
   2  14   1       93.38       91.59      2.69 o
   3  14   1       39.27       40.60      1.55 o
   4  14   1      288.33      299.16      8.83 o
   5  14   1      107.67      109.42      3.43 o
   6  14   1        2.35        8.15      1.04 o
   7  14   1       52.61       50.30      1.85 o
   8  14   1        2.17        8.07      1.15 o
   9  14   1        2.68        1.31      1.20 o
  10  14   1        3.22       12.21      1.23 o
  -9  15   1        0.88        0.02      1.24 o
  -8  15   1        1.25        0.02      1.14 o
  -7  15   1       22.39       24.94      1.38 o
  -6  15   1       32.44       30.99      1.48 o
  -5  15   1        4.34        8.21      1.03 o
  -4  15   1      140.27      137.48      4.24 o
  -3  15   1      197.01      185.66      5.69 o
  -2  15   1       11.85        7.74      0.98 o
  -1  15   1        0.03        0.02      0.87 o
   0  15   1       50.97       59.84      1.51 o
   1  15   1       36.70       38.92      1.56 o
   2  15   1       10.11        7.62      0.97 o
   3  15   1      136.03      139.64      3.22 o
   4  15   1        4.74        0.02      0.94 o
   5  15   1       14.39        4.86      1.05 o
   6  15   1       45.67       44.75      1.74 o
   7  15   1       41.12       43.22      1.30 o
   8  15   1        0.10        0.02      1.23 o
   9  15   1        0.04        0.02      1.25 o
  -8  16   1        8.36       10.65      1.36 o
  -7  16   1       75.33       67.36      2.37 o
  -6  16   1       41.79       46.07      1.81 o
  -5  16   1        0.07        1.92      1.08 o
  -4  16   1        0.18        0.02      1.01 o
  -3  16   1       48.50       66.47      2.35 o
  -2  16   1        0.04        0.02      1.02 o
  -1  16   1      199.16      180.92      5.71 o
   0  16   1      231.24      249.39      5.50 o
   1  16   1       45.98       47.87      1.88 o
   2  16   1      155.14      158.10      4.91 o
   3  16   1       85.77       95.52      3.12 o
   4  16   1        2.91        0.02      1.04 o
   5  16   1        0.59        5.25      1.08 o
   6  16   1       10.57       12.51      1.23 o
   7  16   1       18.49       13.93      1.33 o
  -6  17   1       31.93       36.30      1.63 o
  -5  17   1        3.21        5.63      1.15 o
  -4  17   1      100.97      126.83      4.02 o
  -3  17   1      112.16      118.59      3.83 o
  -2  17   1       11.08       15.43      1.09 o
  -1  17   1       11.46       18.60      1.27 o
   0  17   1       15.11       10.17      0.81 o
   1  17   1        0.32        0.02      1.04 o
   2  17   1       46.85       54.77      1.60 o
   3  17   1       54.52       75.74      2.65 o
   4  17   1       29.77       36.57      1.62 o
   5  17   1        7.42        7.78      1.22 o
   6  17   1       73.08       81.60      2.75 o
  -3  18   1        5.81        0.02      1.16 o
  -2  18   1        0.03        6.52      1.17 o
  -1  18   1        0.21        0.02      1.10 o
   0  18   1       33.00       29.95      1.11 o
   1  18   1       70.88       74.94      2.68 o
   2  18   1       35.79       36.87      1.68 o
   3  18   1       22.67       32.96      1.66 o
 -16   0   2        0.11        0.02      1.16 o
 -15   0   2        0.13        0.58      1.06 o
 -14   0   2      115.83      111.77      3.71 o
 -13   0   2      350.42      375.50     10.13 o
 -12   0   2       25.53       25.75      1.18 o
 -11   0   2      889.68      880.40     24.17 o
 -10   0   2     2759.46     2803.52     78.43 o
  -9   0   2      994.67      903.65     25.33 o
  -8   0   2     1178.68     1179.87     31.53 o
  -7   0   2     6917.93     7205.56    191.78 o
  -6   0   2     2544.80     2487.16     69.44 o
  -5   0   2      305.64      391.32      8.40 o
  -4   0   2       21.96       15.54      0.58 o
  -3   0   2     2380.22     2309.23     67.07 o
  -2   0   2     2094.29     2355.89     70.50 o
  -1   0   2    13604.48    13772.94     33.56 o
   0   0   2     8259.80     8550.50     17.28 o
   1   0   2     7146.54     7253.89     26.93 o
   2   0   2     4360.78     4235.33    117.89 o
   3   0   2     2019.22     2072.90     60.24 o
   4   0   2       55.39       57.72      1.78 o
   5   0   2     1641.45     1591.71     44.58 o
   6   0   2     1516.78     1606.32     44.92 o
   7   0   2      278.55      282.42      5.93 o
   8   0   2        2.44        2.29      0.63 o
   9   0   2      678.44      655.17     18.41 o
  10   0   2      193.61      189.58      5.52 o
  11   0   2        6.91        7.37      0.88 o
  12   0   2       16.62       12.53      1.03 o
  13   0   2        0.01        0.51      0.96 o
  14   0   2        0.83        0.56      1.03 o
  15   0   2       10.59        2.46      1.15 o
 -16   1   2        3.42        0.02      1.17 o
 -15   1   2        3.31        0.02      1.09 o
 -14   1   2       80.19       79.16      2.78 o
 -13   1   2       53.20       58.40      2.17 o
 -12   1   2        0.01        7.12      0.87 o
 -11   1   2      214.50      188.36      5.84 o
 -10   1   2      195.03      182.52      5.33 o
  -9   1   2       28.27       47.90      1.13 o
  -8   1   2      154.08      226.91      3.68 o
  -7   1   2        1.38        4.18      0.56 o
  -6   1   2      123.68      120.72      3.49 o
  -5   1   2       12.78        5.57      0.44 o
  -4   1   2      657.59      591.70     17.25 o
  -3   1   2     2979.19     2921.61     84.87 o
  -2   1   2     3771.90     3912.75    116.78 o
  -1   1   2     2811.00     2917.91     87.51 o
   0   1   2      412.30      447.16      7.55 o
   1   1   2     5716.77     5777.63    167.17 o
   2   1   2     1022.16     1028.25     29.91 o
   3   1   2        8.30       23.88      0.36 o
   4   1   2      106.39      116.98      3.50 o
   5   1   2     1208.32     1278.36     35.89 o
   6   1   2      645.98      625.61     15.92 o
   7   1   2      339.49      333.44      9.60 o
   8   1   2        4.76        7.14      0.69 o
   9   1   2       84.15       85.64      2.59 o
  10   1   2       30.72       33.13      1.28 o
  11   1   2       96.12       87.90      2.88 o
  12   1   2        2.20        0.02      0.88 o
  13   1   2        1.43        9.21      0.99 o
  14   1   2       16.89       13.35      1.19 o
  15   1   2       12.41       21.55      1.44 o
 -15   2   2        0.06        0.02      1.09 o
 -14   2   2       43.27       51.75      2.02 o
 -13   2   2      123.55      143.70      4.61 o
 -12   2   2        0.36        0.01      0.80 o
 -11   2   2      138.30      123.22      3.89 o
 -10   2   2      279.27      286.47      8.28 o
  -9   2   2       10.08        9.01      0.75 o
  -8   2   2      455.66      535.07     11.81 o
  -7   2   2       29.57       14.53      0.69 o
  -6   2   2     1681.50     1676.60     46.72 o
  -5   2   2     1041.57      911.65     25.67 o
  -4   2   2     1561.58     1525.97     44.28 o
  -3   2   2     6913.30     6952.34    173.33 o
  -2   2   2        0.50        4.32      0.30 o
  -1   2   2      624.01      559.02     16.88 o
   0   2   2     7795.99     7363.43     16.53 o
   1   2   2    10248.69     9898.89    293.98 o
   2   2   2      709.53      696.72     20.86 o
   3   2   2     3285.83     3150.75     91.59 o
   4   2   2     3268.46     3450.07     88.82 o
   5   2   2     1062.77     1043.66     29.40 o
   6   2   2     3605.76     3667.63    101.94 o
   7   2   2     1392.88     1364.54     36.71 o
   8   2   2       17.39       25.66      0.97 o
   9   2   2      170.68      175.67      4.27 o
  10   2   2       97.47      100.55      3.08 o
  11   2   2       27.08       26.95      1.19 o
  12   2   2        0.12        5.76      0.89 o
  13   2   2        9.45        6.53      1.02 o
  14   2   2       12.64       12.86      1.20 o
  15   2   2        4.98        2.08      1.14 o
 -15   3   2        0.60        0.40      1.10 o
 -14   3   2       63.21       72.55      2.61 o
 -13   3   2        1.96        0.02      0.93 o
 -12   3   2       33.84       38.80      1.26 o
 -11   3   2      142.66      126.44      4.02 o
 -10   3   2        0.53        0.01      0.71 o
  -9   3   2      283.96      296.78      7.52 o
  -8   3   2      285.60      304.15      6.69 o
  -7   3   2       14.37       18.81      0.78 o
  -6   3   2      401.35      387.86     10.90 o
  -5   3   2      237.18      223.25      6.38 o
  -4   3   2     2231.72     2274.17     65.84 o
  -3   3   2     1114.30     1057.01     30.83 o
  -2   3   2      449.76      400.59     12.02 o
  -1   3   2      523.79      393.52     11.93 o
   0   3   2    17041.45    16522.00    329.66 o
   1   3   2      227.43      335.65      4.49 o
   2   3   2      490.67      477.34     14.32 o
   3   3   2      383.24      372.16     10.93 o
   4   3   2       54.51       57.01      1.22 o
   5   3   2        5.42        5.71      0.50 o
   6   3   2      330.01      354.10      9.98 o
   7   3   2      638.29      668.58     15.82 o
   8   3   2       77.13       66.12      1.96 o
   9   3   2      419.24      425.06     11.34 o
  10   3   2      244.66      243.03      5.98 o
  11   3   2        0.32        0.01      0.81 o
  12   3   2       47.31       43.55      1.67 o
  13   3   2       51.89       47.52      1.85 o
  14   3   2       20.58       23.21      1.40 o
  15   3   2       20.38       22.66      1.49 o
 -15   4   2        2.57        4.22      1.16 o
 -14   4   2        0.04        0.02      1.03 o
 -13   4   2        2.71        0.02      0.95 o
 -12   4   2        5.24        3.34      0.88 o
 -11   4   2        4.20        5.76      0.83 o
 -10   4   2      171.56      179.58      4.24 o
  -9   4   2       11.82        6.99      0.75 o
  -8   4   2      206.99      206.83      5.61 o
  -7   4   2      212.30      214.75      5.41 o
  -6   4   2       70.19       52.76      1.61 o
  -5   4   2      431.42      438.72     11.91 o
  -4   4   2        0.20        0.01      0.37 o
  -3   4   2      690.80      754.08     22.05 o
  -2   4   2        2.60        3.84      0.34 o
  -1   4   2      133.20      105.21      3.25 o
   0   4   2     7739.53     7853.39     74.46 o
   1   4   2       94.30      131.56      4.05 o
   2   4   2        9.53       11.96      0.49 o
   3   4   2     2641.63     2586.13     72.55 o
   4   4   2      449.40      423.67     11.80 o
   5   4   2      217.28      242.99      6.14 o
   6   4   2        0.20        0.01      0.51 o
   7   4   2       60.43       88.35      2.55 o
   8   4   2      211.22      228.98      6.20 o
   9   4   2      121.32      147.00      2.70 o
  10   4   2      166.86      191.13      5.67 o
  11   4   2        0.77        2.35      0.84 o
  12   4   2       20.85       27.38      1.32 o
  13   4   2        9.45       13.02      1.12 o
  14   4   2        7.31        5.26      1.12 o
  15   4   2        0.17        0.02      1.14 o
 -15   5   2        0.07        2.05      1.13 o
 -14   5   2       46.28       44.28      1.84 o
 -13   5   2       20.89       25.21      1.30 o
 -12   5   2       33.55       18.33      1.17 o
 -11   5   2      106.44      107.02      3.44 o
 -10   5   2       58.76       48.42      1.69 o
  -9   5   2      250.79      270.01      4.98 o
  -8   5   2        3.68        5.74      0.70 o
  -7   5   2      240.71      231.49      6.39 o
  -6   5   2     1184.62     1184.58     32.91 o
  -5   5   2      454.83      418.86     11.95 o
  -4   5   2     2488.95     2726.13     65.01 o
  -3   5   2     2814.57     3068.05     89.38 o
  -2   5   2       18.88       23.01      0.80 o
  -1   5   2     3914.78     3635.61    109.31 o
   0   5   2     1275.27     1387.43     29.56 o
   1   5   2      254.27      255.36      7.79 o
   2   5   2      375.92      323.60      9.72 o
   3   5   2      279.24      320.46      9.45 o
   4   5   2      215.85      197.63      5.83 o
   5   5   2       93.37       73.58      2.22 o
   6   5   2      285.30      275.12      6.98 o
   7   5   2       60.60       39.46      1.29 o
   8   5   2        0.26       11.01      0.78 o
   9   5   2       56.28       49.06      1.37 o
  10   5   2       45.98       49.25      1.73 o
  11   5   2        3.64        1.35      0.87 o
  12   5   2       77.81       66.21      2.35 o
  13   5   2       52.84       66.16      2.43 o
  14   5   2       10.33       14.12      1.23 o
 -15   6   2        7.18        7.17      1.18 o
 -14   6   2        4.22        0.02      1.07 o
 -13   6   2        2.01        0.02      1.00 o
 -12   6   2       16.60       17.31      1.04 o
 -11   6   2      106.23       96.26      3.13 o
 -10   6   2       67.42       57.69      1.93 o
  -9   6   2       41.69       29.63      1.13 o
  -8   6   2      172.35      159.05      4.35 o
  -7   6   2      455.61      460.05     12.58 o
  -6   6   2       96.77       92.66      2.72 o
  -5   6   2      113.78      138.85      4.06 o
  -4   6   2        2.80        3.29      0.46 o
  -3   6   2        1.04        3.41      0.44 o
  -2   6   2      106.04       93.78      2.88 o
  -1   6   2     2360.11     2583.06     69.10 o
   0   6   2     2129.17     2115.80     45.04 o
   1   6   2      225.54      243.34      7.42 o
   2   6   2     2118.73     2209.60     65.47 o
   3   6   2     1590.20     1608.65     44.12 o
   4   6   2     1031.34     1053.05     30.52 o
   5   6   2       35.95       40.75      1.32 o
   6   6   2      445.09      483.52     13.53 o
   7   6   2        0.03        0.01      0.65 o
   8   6   2      260.34      236.35      6.37 o
   9   6   2       24.56       18.13      0.92 o
  10   6   2        3.74        4.18      0.84 o
  11   6   2       10.92        6.17      0.93 o
  12   6   2        3.57        7.79      1.02 o
  13   6   2        1.00       13.79      1.15 o
  14   6   2        7.13        2.84      1.16 o
 -14   7   2       10.03       11.14      1.20 o
 -13   7   2        0.91        2.56      1.03 o
 -12   7   2      158.94      157.15      5.00 o
 -11   7   2      133.33      132.03      4.20 o
 -10   7   2       39.94       45.21      1.66 o
  -9   7   2      824.30      830.69     17.56 o
  -8   7   2      574.88      610.06     16.09 o
  -7   7   2       20.60       31.48      1.11 o
  -6   7   2      682.30      654.39     17.70 o
  -5   7   2      425.60      476.14     13.63 o
  -4   7   2      209.11      223.17      6.00 o
  -3   7   2      206.24      160.94      4.83 o
  -2   7   2       81.32       62.99      1.99 o
  -1   7   2      264.98      312.75      9.52 o
   0   7   2     1824.29     1726.77     36.79 o
   1   7   2      715.44      719.48     20.89 o
   2   7   2       12.78       27.36      0.70 o
   3   7   2      166.65      179.91      5.38 o
   4   7   2       26.16       29.26      1.03 o
   5   7   2        0.16        4.89      0.56 o
   6   7   2       33.94       31.87      1.13 o
   7   7   2     1040.11      931.14     25.34 o
   8   7   2       47.37       48.98      1.58 o
   9   7   2       70.14       64.54      2.04 o
  10   7   2      339.20      320.90      9.48 o
  11   7   2       38.69       37.31      1.52 o
  12   7   2       18.93       16.42      1.20 o
  13   7   2        4.94        6.52      1.13 o
  14   7   2        0.31        8.13      1.18 o
 -14   8   2        6.33        3.89      1.16 o
 -13   8   2       81.74       84.88      2.92 o
 -12   8   2       17.71       16.28      1.08 o
 -11   8   2       41.31       40.79      1.66 o
 -10   8   2       96.34       82.38      2.67 o
  -9   8   2        8.52       11.80      0.92 o
  -8   8   2      201.76      211.93      5.72 o
  -7   8   2        0.01        1.47      0.71 o
  -6   8   2      647.33      659.79     16.28 o
  -5   8   2      404.20      381.07     10.13 o
  -4   8   2      166.53      156.38      3.30 o
  -3   8   2     1236.36     1257.93     33.94 o
  -2   8   2      863.16      825.05     24.47 o
  -1   8   2       32.41       35.96      1.23 o
   0   8   2      131.44      118.21      2.61 o
   1   8   2       55.54       45.95      1.53 o
   2   8   2       17.39        8.80      0.57 o
   3   8   2      992.70     1007.37     29.54 o
   4   8   2      472.11      438.13     12.78 o
   5   8   2       38.84       37.42      1.29 o
   6   8   2      452.95      409.12     11.46 o
   7   8   2      542.15      561.91     15.41 o
   8   8   2       22.27       19.98      1.00 o
   9   8   2        2.41        5.68      0.87 o
  10   8   2        3.23        0.02      0.88 o
  11   8   2        2.21        7.87      0.99 o
  12   8   2        0.64        6.54      1.06 o
  13   8   2       79.28       85.40      3.03 o
 -13   9   2       12.26       18.30      1.33 o
 -12   9   2        0.48        2.35      1.02 o
 -11   9   2       10.98        7.69      1.02 o
 -10   9   2        0.40        0.02      0.89 o
  -9   9   2        0.24        0.62      0.85 o
  -8   9   2        0.17        0.01      0.81 o
  -7   9   2       71.21       78.83      2.38 o
  -6   9   2       35.62       40.04      1.37 o
  -5   9   2       61.82       45.63      1.52 o
  -4   9   2      669.61      665.71     19.33 o
  -3   9   2      285.12      277.24      7.16 o
  -2   9   2        1.40        3.42      0.55 o
  -1   9   2      302.87      293.06      8.95 o
   0   9   2      150.94      114.10      2.53 o
   1   9   2      249.36      241.51      7.39 o
   2   9   2       89.30       80.38      2.52 o
   3   9   2      210.38      192.68      5.79 o
   4   9   2       89.91       86.74      2.69 o
   5   9   2      836.46      754.98     21.65 o
   6   9   2      384.75      373.62      9.97 o
   7   9   2        0.88        7.50      0.81 o
   8   9   2      200.43      212.43      5.77 o
   9   9   2      316.54      313.16      7.61 o
  10   9   2        5.14        4.94      0.96 o
  11   9   2       14.19       18.05      1.21 o
  12   9   2       29.08       22.73      1.32 o
  13   9   2       11.30        2.06      1.20 o
 -13  10   2       16.38       10.45      1.27 o
 -12  10   2       17.97       27.94      1.48 o
 -11  10   2       31.40       34.17      1.51 o
 -10  10   2      122.04      130.42      4.07 o
  -9  10   2        7.78        5.48      0.96 o
  -8  10   2      110.48      107.85      3.09 o
  -7  10   2      198.22      211.81      5.98 o
  -6  10   2       94.36       90.41      2.72 o
  -5  10   2       75.57       66.76      2.11 o
  -4  10   2      258.66      251.39      5.79 o
  -3  10   2      338.64      354.88     10.54 o
  -2  10   2      190.77      168.61      5.11 o
  -1  10   2     2323.27     2421.53     64.14 o
   0  10   2     1209.92     1182.11     25.24 o
   1  10   2       14.15       17.11      0.85 o
   2  10   2      845.46      773.28     22.87 o
   3  10   2      410.71      441.17     10.30 o
   4  10   2        1.47        7.03      0.69 o
   5  10   2       12.05        9.21      0.80 o
   6  10   2      100.07       90.80      2.76 o
   7  10   2       52.03       46.60      1.62 o
   8  10   2       37.04       37.06      1.42 o
   9  10   2      243.65      226.07      6.32 o
  10  10   2        4.24        3.80      1.00 o
  11  10   2        5.45        4.61      1.07 o
  12  10   2       29.91       31.40      1.52 o
 -12  11   2        0.66        2.78      1.09 o
 -11  11   2       14.64        4.28      1.11 o
 -10  11   2        3.63        8.92      1.03 o
  -9  11   2        1.11        6.05      0.98 o
  -8  11   2       59.60       63.39      2.05 o
  -7  11   2       27.83       22.27      1.08 o
  -6  11   2       14.60        9.40      0.89 o
  -5  11   2        8.04        9.01      0.78 o
  -4  11   2       38.74       38.73      1.46 o
  -3  11   2      336.88      357.34     10.61 o
  -2  11   2       79.30       61.75      2.04 o
  -1  11   2      227.63      248.34      5.92 o
   0  11   2      167.01      152.08      3.36 o
   1  11   2       77.16       83.97      2.72 o
   2  11   2       38.83       42.09      1.49 o
   3  11   2       97.81       73.69      2.37 o
   4  11   2       18.98       22.18      0.84 o
   5  11   2       91.12       87.32      2.74 o
   6  11   2        9.98        4.93      0.88 o
   7  11   2       33.36       29.73      1.24 o
   8  11   2       96.07       87.69      2.41 o
   9  11   2       90.70       88.55      2.75 o
  10  11   2        4.30        4.93      1.06 o
  11  11   2       39.19       37.46      1.64 o
  12  11   2       30.29       39.83      1.77 o
 -12  12   2        9.59       11.05      1.26 o
 -11  12   2        0.87        0.02      1.07 o
 -10  12   2        1.93        8.90      1.08 o
  -9  12   2       25.90       23.96      1.22 o
  -8  12   2        3.09       11.19      1.03 o
  -7  12   2       93.04       89.79      2.75 o
  -6  12   2      525.92      502.83     14.04 o
  -5  12   2        8.55       10.93      0.92 o
  -4  12   2      715.01      710.92     19.56 o
  -3  12   2     1054.11      946.47     27.84 o
  -2  12   2       30.77       32.51      1.03 o
  -1  12   2      908.95      944.74     23.13 o
   0  12   2      329.57      297.35      6.46 o
   1  12   2       41.72       44.32      1.60 o
   2  12   2      208.62      178.33      5.42 o
   3  12   2        7.00        8.52      0.83 o
   4  12   2      471.71      478.57     13.97 o
   5  12   2        0.05        0.01      0.80 o
   6  12   2      209.10      181.14      5.25 o
   7  12   2      203.93      214.80      6.12 o
   8  12   2        5.01        0.02      1.03 o
   9  12   2      171.32      158.45      4.58 o
  10  12   2       12.65       10.03      1.19 o
  11  12   2       14.08       11.52      1.24 o
 -11  13   2        2.83        0.02      1.14 o
 -10  13   2        8.51        7.07      1.14 o
  -9  13   2        0.22        0.02      1.07 o
  -8  13   2        0.02        0.02      1.02 o
  -7  13   2       78.37       93.87      2.91 o
  -6  13   2        0.13        0.02      0.90 o
  -5  13   2       60.06       51.01      1.82 o
  -4  13   2        2.09        7.80      0.88 o
  -3  13   2       36.03       31.49      1.26 o
  -2  13   2      157.93      160.94      4.93 o
  -1  13   2       12.35       22.06      1.09 o
   0  13   2      330.42      317.00      6.89 o
   1  13   2      183.02      184.26      5.73 o
   2  13   2        3.04        7.03      0.83 o
   3  13   2       28.36       39.43      1.51 o
   4  13   2       45.43       42.48      1.56 o
   5  13   2        3.24        6.14      0.91 o
   6  13   2       21.26       20.22      1.10 o
   7  13   2       35.89       33.06      1.43 o
   8  13   2        0.20        8.94      1.11 o
   9  13   2       57.75       57.85      2.02 o
  10  13   2       44.20       40.86      1.78 o
 -10  14   2       22.20       26.75      1.35 o
  -9  14   2       15.53       18.51      1.34 o
  -8  14   2        0.04        0.02      1.12 o
  -7  14   2       22.16       36.89      1.59 o
  -6  14   2       37.73       42.15      1.62 o
  -5  14   2        1.40        1.17      0.93 o
  -4  14   2        1.84        4.82      0.89 o
  -3  14   2       11.08        6.43      0.92 o
  -2  14   2      110.10      108.63      3.45 o
  -1  14   2      127.23      140.88      2.79 o
   0  14   2       56.56       47.04      1.25 o
   1  14   2       13.88       15.46      0.95 o
   2  14   2      256.93      254.44      6.80 o
   3  14   2       36.17       32.94      1.11 o
   4  14   2        8.38       11.71      1.01 o
   5  14   2        1.89        0.02      0.94 o
   6  14   2        0.03        8.57      1.06 o
   7  14   2        6.38        8.00      1.09 o
   8  14   2       14.68       19.31      1.32 o
   9  14   2       23.42       18.18      1.27 o
  -9  15   2        0.25        0.02      1.27 o
  -8  15   2        0.18        8.91      1.22 o
  -7  15   2       13.12       11.30      1.22 o
  -6  15   2       13.39       15.51      1.26 o
  -5  15   2       22.93       29.46      1.32 o
  -4  15   2      112.01      117.16      3.67 o
  -3  15   2       29.50       28.73      1.35 o
  -2  15   2       36.43       51.62      1.88 o
  -1  15   2       34.35       36.87      1.49 o
   0  15   2        6.01        8.12      0.76 o
   1  15   2        2.45        4.47      0.91 o
   2  15   2       49.70       45.82      1.70 o
   3  15   2       28.52       33.45      1.46 o
   4  15   2       14.62       12.37      1.10 o
   5  15   2      140.81      142.94      4.42 o
   6  15   2       56.37       60.01      2.12 o
   7  15   2        9.73       18.94      1.34 o
   8  15   2       62.04       72.90      2.46 o
  -7  16   2        5.27        4.65      1.23 o
  -6  16   2        0.62        6.57      1.17 o
  -5  16   2        0.53        0.02      1.08 o
  -4  16   2        0.12        0.38      1.04 o
  -3  16   2        5.74       10.94      1.09 o
  -2  16   2        0.42        1.80      1.01 o
  -1  16   2        6.70       11.82      1.09 o
   0  16   2       18.15       22.80      0.92 o
   1  16   2        8.58       14.30      1.10 o
   2  16   2        3.86       13.10      1.13 o
   3  16   2       33.07       35.23      1.54 o
   4  16   2       10.37       13.25      1.16 o
   5  16   2        4.24        0.02      1.11 o
   6  16   2        8.92        0.02      1.22 o
   7  16   2        4.39        5.20      1.27 o
  -6  17   2        2.16        0.02      1.24 o
  -5  17   2        2.18        6.11      1.19 o
  -4  17   2       18.12       16.93      1.28 o
  -3  17   2       19.89       19.28      1.35 o
  -2  17   2       38.35       41.66      1.77 o
  -1  17   2        3.97        0.02      1.06 o
   0  17   2       65.35       65.26      1.68 o
   1  17   2       50.63       61.81      2.28 o
   2  17   2       27.75       36.03      1.65 o
   3  17   2      101.48      101.86      3.37 o
   4  17   2        0.55        0.02      1.14 o
   5  17   2       35.67       33.06      1.65 o
  -2  18   2       10.39       10.89      1.28 o
  -1  18   2       55.03       65.36      2.46 o
   0  18   2       25.69       33.05      1.16 o
   1  18   2       14.80       12.74      1.28 o
   2  18   2       20.41       25.73      1.42 o
 -15   1   3        6.48       10.10      1.19 o
 -14   1   3      307.68      340.22     10.54 o
 -13   1   3       92.05       78.68      2.69 o
 -12   1   3       53.01       63.72      2.20 o
 -11   1   3       45.31       35.94      1.43 o
 -10   1   3      197.42      202.64      5.90 o
  -9   1   3      319.36      315.39      8.92 o
  -8   1   3      103.08      106.16      2.99 o
  -7   1   3      263.07      222.63      6.11 o
  -6   1   3        1.11        3.86      0.50 o
  -5   1   3      293.79      270.56      7.70 o
  -4   1   3      187.47      183.62      5.43 o
  -3   1   3      363.14      402.53     11.80 o
  -2   1   3      341.57      280.14      8.46 o
  -1   1   3      806.98      758.03     22.83 o
   0   1   3     6126.05     6180.30     13.00 o
   1   1   3       17.13        5.65      0.37 o
   2   1   3     4386.08     4248.02    126.89 o
   3   1   3     2879.80     2873.77     83.54 o
   4   1   3        0.04        3.67      0.44 o
   5   1   3     1591.77     1521.30     42.70 o
   6   1   3      308.09      330.53      9.37 o
   7   1   3      394.18      413.13     11.23 o
   8   1   3      103.24       93.05      2.69 o
   9   1   3      153.73      148.52      4.33 o
  10   1   3      231.03      211.32      6.16 o
  11   1   3        8.90        1.04      0.88 o
  12   1   3       92.98       84.64      2.86 o
  13   1   3       85.96       91.45      3.11 o
  14   1   3       20.78       31.26      1.57 o
  15   1   3       28.27       57.46      2.32 o
 -15   2   3       39.40       35.21      1.66 o
 -14   2   3       18.14       14.39      1.20 o
 -13   2   3       17.14       33.54      1.49 o
 -12   2   3       52.84       42.80      1.67 o
 -11   2   3        4.45       23.17      1.13 o
 -10   2   3       20.16       19.51      0.93 o
  -9   2   3      261.86      280.14      7.40 o
  -8   2   3      194.91      185.74      4.85 o
  -7   2   3      139.38      145.85      4.06 o
  -6   2   3       22.46       21.22      0.79 o
  -5   2   3      129.24      192.04      5.51 o
  -4   2   3      727.11      839.75     24.44 o
  -3   2   3       14.95       18.50      0.66 o
  -2   2   3        1.51        0.51      0.31 o
  -1   2   3      307.96      329.13      9.99 o
   0   2   3     1385.07     1501.33     32.00 o
   1   2   3      281.97      330.95     10.05 o
   2   2   3       22.59       25.94      0.89 o
   3   2   3      606.10      615.17     18.00 o
   4   2   3      113.53      157.91      4.70 o
   5   2   3      358.69      330.19      9.41 o
   6   2   3      361.37      363.50     10.26 o
   7   2   3       32.63       45.01      1.46 o
   8   2   3      573.08      618.80     14.04 o
   9   2   3      155.07      153.12      4.43 o
  10   2   3       58.11       54.52      1.88 o
  11   2   3       91.91       74.29      2.53 o
  12   2   3       60.24       61.85      2.21 o
  13   2   3       17.93       16.07      1.21 o
  14   2   3       17.74       16.21      1.30 o
 -15   3   3        3.58        0.02      1.09 o
 -14   3   3       24.42       26.48      1.36 o
 -13   3   3        5.52        4.37      0.98 o
 -12   3   3       67.81       78.77      2.65 o
 -11   3   3        5.67        6.50      0.85 o
 -10   3   3       58.81       70.51      1.72 o
  -9   3   3      692.01      696.36     19.32 o
  -8   3   3      216.92      228.24      6.18 o
  -7   3   3      431.11      443.22     12.06 o
  -6   3   3      606.30      617.15     17.27 o
  -5   3   3      120.42      104.82      3.08 o
  -4   3   3      581.56      608.74     17.74 o
  -3   3   3      736.62      700.07     20.49 o
  -2   3   3        8.34       10.26      0.47 o
  -1   3   3       26.99       46.45      1.49 o
   0   3   3     4453.92     4477.64     95.21 o
   1   3   3     1558.15     1437.00     43.34 o
   2   3   3     1749.19     1872.47     55.87 o
   3   3   3     1943.01     1889.93     55.06 o
   4   3   3      448.81      517.94     15.13 o
   5   3   3       41.82       42.69      1.38 o
   6   3   3      772.02      830.56     23.23 o
   7   3   3      213.13      192.54      5.33 o
   8   3   3       78.29       73.60      2.19 o
   9   3   3       12.45       11.57      0.88 o
  10   3   3       96.01       92.16      2.88 o
  11   3   3       15.25       16.81      1.03 o
  12   3   3       14.30       22.43      1.08 o
  13   3   3        3.17        5.67      1.09 o
  14   3   3        5.26        6.81      1.16 o
 -15   4   3       36.84       37.91      1.77 o
 -14   4   3        0.01        0.02      1.06 o
 -13   4   3      100.28      114.76      3.77 o
 -12   4   3       15.10       13.51      1.02 o
 -11   4   3       50.36       44.11      1.64 o
 -10   4   3      155.18      170.63      4.27 o
  -9   4   3        9.10        9.87      0.79 o
  -8   4   3      708.60      676.15     17.95 o
  -7   4   3      120.89      157.19      2.87 o
  -6   4   3      922.69      856.83     23.90 o
  -5   4   3      295.14      311.87      8.91 o
  -4   4   3      641.54      652.06     18.98 o
  -3   4   3     1982.68     1892.28     55.16 o
  -2   4   3      594.13      641.64     19.22 o
  -1   4   3      354.77      447.66     13.60 o
   0   4   3        4.83        0.01      0.23 o
   1   4   3       50.83       40.33      1.31 o
   2   4   3      640.21      773.49     23.13 o
   3   4   3     1661.42     1712.91     49.97 o
   4   4   3      114.75       85.17      2.31 o
   5   4   3       83.42       74.88      2.26 o
   6   4   3      987.17     1018.51     28.38 o
   7   4   3      259.65      243.35      6.73 o
   8   4   3      508.39      486.77     13.00 o
   9   4   3       15.74       28.20      0.83 o
  10   4   3        0.99        7.32      0.87 o
  11   4   3       58.15       51.27      1.88 o
  12   4   3        8.85        7.50      1.02 o
  13   4   3       31.88       35.52      1.60 o
  14   4   3        0.89        0.02      1.09 o
 -15   5   3        3.65        6.88      1.21 o
 -14   5   3        5.04       18.90      1.27 o
 -13   5   3        0.95        6.83      1.01 o
 -12   5   3        1.33        0.02      0.89 o
 -11   5   3        9.00        9.56      0.94 o
 -10   5   3        4.10       12.38      0.89 o
  -9   5   3        0.08        0.01      0.72 o
  -8   5   3      111.27      113.28      3.18 o
  -7   5   3       27.30       28.85      1.04 o
  -6   5   3        3.25        1.49      0.54 o
  -5   5   3      103.77       95.46      2.82 o
  -4   5   3      206.33      203.22      5.99 o
  -3   5   3      104.21      101.88      3.09 o
  -2   5   3       70.09       70.43      1.65 o
  -1   5   3        5.58        3.11      0.40 o
   0   5   3       85.23       60.49      1.36 o
   1   5   3      403.58      415.28     12.61 o
   2   5   3       60.67       60.57      1.91 o
   3   5   3      345.07      408.47     12.03 o
   4   5   3       68.42       69.49      2.15 o
   5   5   3       89.40       78.97      2.38 o
   6   5   3      402.61      448.87     12.60 o
   7   5   3       50.46       30.43      1.10 o
   8   5   3      213.19      214.52      5.84 o
   9   5   3       57.54       45.70      1.58 o
  10   5   3        9.24        5.69      0.87 o
  11   5   3       39.44       31.80      1.39 o
  12   5   3       13.77       17.42      1.20 o
  13   5   3       15.24       18.15      1.25 o
  14   5   3        0.08        1.46      1.14 o
 -14   6   3        4.49        2.36      1.10 o
 -13   6   3       63.57       71.42      2.55 o
 -12   6   3       20.84       17.41      1.16 o
 -11   6   3        1.39        0.02      0.83 o
 -10   6   3      134.29      153.29      3.84 o
  -9   6   3        0.80       21.34      1.01 o
  -8   6   3      273.04      266.64      7.17 o
  -7   6   3       28.77       32.28      1.13 o
  -6   6   3      132.74      137.64      3.19 o
  -5   6   3      196.75      197.93      5.73 o
  -4   6   3       38.22       38.54      1.27 o
  -3   6   3      732.67      717.40     21.06 o
  -2   6   3        5.40        3.73      0.45 o
  -1   6   3      139.94      145.26      3.64 o
   0   6   3     1788.53     1864.94     39.74 o
   1   6   3      431.95      428.84     13.02 o
   2   6   3        0.42        7.78      0.52 o
   3   6   3      121.36      125.17      3.78 o
   4   6   3        0.93        7.97      0.57 o
   5   6   3        3.07        1.44      0.54 o
   6   6   3      182.02      180.34      5.15 o
   7   6   3        2.48        9.57      0.77 o
   8   6   3      173.09      155.28      4.28 o
   9   6   3       19.78       16.37      0.92 o
  10   6   3       22.68       20.33      1.03 o
  11   6   3       27.68       23.45      1.01 o
  12   6   3        0.40        8.36      1.06 o
  13   6   3       52.89       51.69      2.02 o
  14   6   3        1.89        7.20      1.21 o
 -14   7   3       23.71       30.14      1.55 o
 -13   7   3        0.22        0.02      1.00 o
 -12   7   3        2.11        3.06      0.98 o
 -11   7   3        7.45        2.35      0.90 o
 -10   7   3        8.01       12.20      0.96 o
  -9   7   3        6.01        4.70      0.80 o
  -8   7   3       18.53       17.01      0.86 o
  -7   7   3      415.02      362.32      9.99 o
  -6   7   3       22.07       29.91      1.10 o
  -5   7   3      278.03      238.60      6.92 o
  -4   7   3      426.41      427.16     12.47 o
  -3   7   3      384.93      416.98     12.32 o
  -2   7   3       61.83       45.32      1.49 o
  -1   7   3      225.58      286.28      8.74 o
   0   7   3        0.29        1.63      0.45 o
   1   7   3      118.75      127.03      3.94 o
   2   7   3      193.58      150.71      4.59 o
   3   7   3        7.17        3.59      0.52 o
   4   7   3       31.74       25.76      1.00 o
   5   7   3       66.46       72.60      1.71 o
   6   7   3       87.07       83.38      2.51 o
   7   7   3      133.19      130.07      3.72 o
   8   7   3        0.35        6.55      0.86 o
   9   7   3       83.96       65.86      2.11 o
  10   7   3       15.56       18.83      1.03 o
  11   7   3        2.47        0.02      0.95 o
  12   7   3       48.58       45.17      1.88 o
  13   7   3       44.03       57.39      2.24 o
 -14   8   3        1.15        4.17      1.16 o
 -13   8   3       33.90       37.42      1.64 o
 -12   8   3       42.51       40.86      1.67 o
 -11   8   3        0.60        5.55      0.94 o
 -10   8   3       16.70       23.18      1.11 o
  -9   8   3        3.44        0.01      0.84 o
  -8   8   3        5.20        0.01      0.82 o
  -7   8   3      103.67       74.83      2.27 o
  -6   8   3      245.85      247.33      5.97 o
  -5   8   3       39.19       42.73      1.44 o
  -4   8   3      487.18      508.74     14.83 o
  -3   8   3      653.15      682.89     17.33 o
  -2   8   3        0.53        7.08      0.58 o
  -1   8   3      455.94      498.03     15.10 o
   0   8   3        0.08        1.58      0.50 o
   1   8   3      330.03      350.26      9.24 o
   2   8   3      414.60      405.85     12.12 o
   3   8   3      260.34      260.70      7.76 o
   4   8   3      950.53      916.99     26.58 o
   5   8   3      218.82      214.91      6.28 o
   6   8   3       26.07       25.47      1.03 o
   7   8   3       86.25       86.13      2.59 o
   8   8   3       83.87       79.73      2.37 o
   9   8   3        4.89       10.06      0.97 o
  10   8   3       95.83       99.56      3.20 o
  11   8   3        0.37        0.02      0.99 o
  12   8   3       27.28       26.94      1.39 o
  13   8   3       72.03       64.67      2.44 o
 -13   9   3        0.44        0.02      1.09 o
 -12   9   3        2.13        0.02      1.03 o
 -11   9   3        5.08       12.15      1.05 o
 -10   9   3      135.11      134.26      4.18 o
  -9   9   3       72.41       53.67      1.81 o
  -8   9   3       21.16       25.29      1.19 o
  -7   9   3      729.42      629.39     17.28 o
  -6   9   3       38.02       43.10      1.47 o
  -5   9   3      211.31      208.90      6.11 o
  -4   9   3       24.13       14.64      0.75 o
  -3   9   3      202.11      181.01      5.46 o
  -2   9   3      994.06     1002.82     29.65 o
  -1   9   3      166.12      132.31      4.13 o
   0   9   3     2471.92     2539.63     54.06 o
   1   9   3     1003.77      975.32     29.43 o
   2   9   3      114.35      113.14      3.50 o
   3   9   3      728.83      698.12     19.11 o
   4   9   3      182.26      185.75      5.53 o
   5   9   3        6.29       14.17      0.76 o
   6   9   3       36.18       34.51      1.28 o
   7   9   3      144.46      134.26      3.89 o
   8   9   3        9.62       11.96      1.01 o
   9   9   3      429.37      361.46     10.01 o
  10   9   3      150.69      158.32      4.88 o
  11   9   3        7.43        0.02      1.05 o
  12   9   3      110.47      108.21      3.65 o
 -13  10   3        0.61        0.02      1.17 o
 -12  10   3        2.28        3.07      1.09 o
 -11  10   3       39.02       46.18      1.62 o
 -10  10   3       46.80       44.26      1.67 o
  -9  10   3        5.23       12.64      1.02 o
  -8  10   3       46.48       47.27      1.68 o
  -7  10   3      218.43      235.15      6.63 o
  -6  10   3      143.14      162.95      3.69 o
  -5  10   3        0.93        0.01      0.70 o
  -4  10   3       39.39       46.28      1.61 o
  -3  10   3      311.73      272.13      8.13 o
  -2  10   3      792.14      848.52     22.32 o
  -1  10   3      250.63      236.64      7.27 o
   0  10   3        5.08       11.76      0.54 o
   1  10   3      681.15      707.12     18.54 o
   2  10   3      962.71      879.68     26.01 o
   3  10   3      274.43      268.83      8.04 o
   4  10   3      239.87      224.69      6.67 o
   5  10   3      196.57      181.32      5.37 o
   6  10   3      187.91      184.85      5.31 o
   7  10   3        0.07        0.01      0.86 o
   8  10   3      114.24      120.10      3.44 o
   9  10   3        1.16        0.02      0.98 o
  10  10   3        7.18        4.51      1.05 o
  11  10   3        7.66        3.66      1.09 o
  12  10   3        9.78       12.94      1.27 o
 -12  11   3        6.79        0.02      1.13 o
 -11  11   3        2.63        0.19      1.06 o
 -10  11   3       83.82       97.03      3.19 o
  -9  11   3        4.14        2.56      1.02 o
  -8  11   3       66.61       63.03      2.03 o
  -7  11   3      741.24      763.92     21.01 o
  -6  11   3       12.81       24.46      1.10 o
  -5  11   3      479.17      455.85     13.21 o
  -4  11   3      734.57      674.21     19.32 o
  -3  11   3      154.13      151.28      4.63 o
  -2  11   3      405.10      434.52     10.18 o
  -1  11   3        8.44       14.48      0.78 o
   0  11   3        6.47        9.05      0.55 o
   1  11   3        9.31       15.82      0.84 o
   2  11   3      375.46      332.31      9.94 o
   3  11   3      634.39      645.74     17.68 o
   4  11   3       84.85       85.45      2.70 o
   5  11   3      431.91      428.19     11.58 o
   6  11   3      255.91      242.02      6.90 o
   7  11   3        1.84        7.07      0.97 o
   8  11   3      109.83       96.80      2.88 o
   9  11   3        4.10        3.09      1.07 o
  10  11   3        1.79        9.90      1.09 o
  11  11   3        1.58        0.02      1.10 o
 -11  12   3        6.32        7.44      1.17 o
 -10  12   3        0.30        7.77      1.11 o
  -9  12   3        0.11        0.02      1.03 o
  -8  12   3       89.03       94.16      2.83 o
  -7  12   3       12.64       12.62      1.09 o
  -6  12   3        4.60        8.05      0.94 o
  -5  12   3       12.94       15.40      1.01 o
  -4  12   3        4.95        5.30      0.82 o
  -3  12   3        0.09        7.22      0.81 o
  -2  12   3       83.11       86.33      2.77 o
  -1  12   3      120.33      128.83      3.24 o
   0  12   3       55.99       68.25      1.63 o
   1  12   3      122.71      124.70      3.39 o
   2  12   3        2.62        1.84      0.77 o
   3  12   3      100.53       98.00      3.10 o
   4  12   3      206.49      211.39      6.30 o
   5  12   3       95.57       89.83      2.84 o
   6  12   3        6.95        7.93      0.99 o
   7  12   3       32.97       29.83      1.37 o
   8  12   3       76.26       73.04      2.35 o
   9  12   3       33.65       44.92      1.77 o
  10  12   3        1.86       11.44      1.19 o
  11  12   3        0.02       12.17      1.25 o
 -11  13   3        1.14        2.98      1.18 o
 -10  13   3       55.20       51.06      2.02 o
  -9  13   3       30.76       31.02      1.46 o
  -8  13   3       11.14       17.43      1.29 o
  -7  13   3      113.02      111.55      3.11 o
  -6  13   3       42.75       41.86      1.58 o
  -5  13   3       17.62       16.62      1.08 o
  -4  13   3       14.65       23.04      1.17 o
  -3  13   3      136.08      169.36      5.20 o
  -2  13   3       75.15       92.49      2.16 o
   0  13   3      548.44      552.09     11.88 o
   1  13   3      137.10      130.36      3.88 o
   2  13   3      133.98      133.60      4.15 o
   3  13   3      376.35      374.63     11.17 o
   4  13   3        3.21        3.90      0.90 o
   5  13   3       93.55       94.97      3.04 o
   6  13   3        9.23       13.07      1.10 o
   7  13   3       59.65       61.45      2.10 o
   8  13   3       70.42       70.23      2.33 o
   9  13   3        1.00        0.02      1.18 o
  10  13   3       35.85       31.39      1.54 o
 -10  14   3       14.76       21.89      1.43 o
  -9  14   3        3.41        0.02      1.19 o
  -8  14   3       35.39       34.00      1.50 o
  -7  14   3        0.05        4.30      1.09 o
  -6  14   3      135.38      146.20      4.32 o
  -5  14   3       41.50       46.42      1.79 o
  -4  14   3       25.29       25.88      1.19 o
  -3  14   3      145.32      144.39      4.48 o
  -2  14   3       51.90       46.62      1.73 o
  -1  14   3       11.72       10.22      0.93 o
   0  14   3        8.42        6.81      0.67 o
   1  14   3       51.87       48.09      1.78 o
   2  14   3        2.22        0.79      0.89 o
   3  14   3      195.36      186.14      5.69 o
   4  14   3      236.67      227.54      6.27 o
   5  14   3        1.87       11.19      1.08 o
   6  14   3       73.52       83.42      2.68 o
   7  14   3       64.17       73.02      2.45 o
   8  14   3        0.09        0.02      1.15 o
   9  14   3        0.04        0.02      1.26 o
  -8  15   3        5.60        9.79      1.26 o
  -7  15   3        5.90        6.74      1.21 o
  -6  15   3        1.99        4.85      1.10 o
  -5  15   3       29.91       26.94      1.43 o
  -4  15   3       56.97       41.00      1.64 o
  -3  15   3        3.68        8.45      1.01 o
  -2  15   3        0.06        0.02      0.93 o
  -1  15   3       18.05       14.97      1.09 o
   0  15   3       76.78       72.91      1.79 o
   1  15   3       23.77       29.62      1.22 o
   2  15   3       26.56       34.12      1.47 o
   3  15   3        3.84        3.16      1.01 o
   4  15   3       24.20       28.42      1.33 o
   5  15   3       41.60       44.59      1.75 o
   6  15   3       30.23       40.74      1.71 o
   7  15   3        5.65        6.55      1.23 o
   8  15   3        0.60        0.02      1.28 o
  -7  16   3       47.88       56.66      2.12 o
  -6  16   3        7.75        1.09      1.21 o
  -5  16   3        1.91       12.21      1.18 o
  -4  16   3        0.36        0.39      1.05 o
  -3  16   3       15.50       16.75      1.11 o
  -2  16   3      135.18      134.07      4.24 o
  -1  16   3      135.00      138.55      4.19 o
   0  16   3        9.43       24.91      0.99 o
   1  16   3      160.35      178.71      5.67 o
   2  16   3      199.79      207.32      6.36 o
   3  16   3       25.00       19.31      1.16 o
   4  16   3        7.66       14.71      1.24 o
   5  16   3        8.74       14.82      1.28 o
   6  16   3        1.58        3.14      1.22 o
  -5  17   3       39.44       39.64      1.70 o
  -4  17   3       30.58       29.91      1.63 o
  -3  17   3        6.34       13.87      1.26 o
  -2  17   3        0.78        0.20      1.10 o
  -1  17   3       24.88       17.95      1.30 o
   0  17   3       24.46       17.54      0.94 o
   1  17   3       38.58       43.30      1.79 o
   2  17   3       33.89       39.82      1.75 o
   3  17   3        3.27        2.08      1.16 o
   4  17   3       22.95       21.31      1.44 o
 -15   0   4       16.88       25.38      1.50 o
 -14   0   4        1.98        6.16      1.09 o
 -13   0   4        1.06        0.02      0.94 o
 -12   0   4       22.47       13.80      1.07 o
 -11   0   4      102.24       91.98      3.01 o
 -10   0   4       37.60       32.21      1.24 o
  -9   0   4      106.45      126.92      3.74 o
  -8   0   4      499.98      714.04     11.65 o
  -7   0   4       20.68       32.53      1.10 o
  -6   0   4       71.63       83.36      2.50 o
  -5   0   4      182.51      210.88      6.04 o
  -4   0   4      145.98      145.57      4.35 o
  -3   0   4      115.31      134.49      4.01 o
  -2   0   4     2999.41     2802.96     81.10 o
  -1   0   4      151.67      139.50      4.29 o
   0   0   4     1485.04     1453.01     31.02 o
   1   0   4     3338.06     3236.42     10.74 o
   2   0   4       87.10      149.98      4.61 o
   3   0   4     1327.95     1333.54     38.86 o
   4   0   4       84.86       87.20      2.68 o
   5   0   4      579.24      611.64     17.26 o
   6   0   4     1388.53     1377.38     38.59 o
   7   0   4       44.87       46.36      1.50 o
   8   0   4     1410.56     1293.18     34.59 o
   9   0   4      178.17      186.75      5.16 o
  10   0   4       26.95       19.51      1.09 o
  11   0   4      269.19      267.94      8.26 o
  12   0   4       31.31       28.92      1.44 o
  13   0   4       52.73       47.82      1.88 o
  14   0   4       22.10       16.54      1.30 o
 -15   1   4        0.38        4.67      1.18 o
 -14   1   4        3.78        6.54      1.09 o
 -13   1   4        0.01        2.89      0.98 o
 -12   1   4       11.12       12.91      1.03 o
 -11   1   4       14.72       11.31      0.95 o
 -10   1   4       59.44       55.43      1.83 o
  -9   1   4        5.07        1.73      0.72 o
  -8   1   4        2.67       11.40      0.78 o
  -7   1   4       53.10       73.88      2.18 o
  -6   1   4       21.21       17.22      0.73 o
  -5   1   4       29.10       37.02      0.72 o
  -4   1   4       42.73       37.69      1.23 o
  -3   1   4      825.59      905.98     26.45 o
  -2   1   4      112.81      152.95      4.68 o
  -1   1   4      403.41      396.52     12.01 o
   0   1   4     3889.26     4038.10     85.96 o
   1   1   4     3545.10     3587.92    107.66 o
   2   1   4       51.24       61.42      1.95 o
   3   1   4     2062.83     2268.59     66.03 o
   4   1   4     2658.41     2738.49     79.54 o
   5   1   4      845.07      871.41     24.55 o
   6   1   4      105.50       99.65      2.95 o
   7   1   4      230.23      280.59      5.93 o
   8   1   4      357.49      403.62     10.92 o
   9   1   4        1.23        0.56      0.80 o
  10   1   4        5.15        4.76      0.90 o
  11   1   4       15.88       15.59      1.11 o
  12   1   4        1.69        4.01      0.99 o
  13   1   4        0.25        0.02      1.07 o
  14   1   4        2.88       15.99      1.28 o
 -15   2   4       21.64       15.30      1.31 o
 -14   2   4       19.69       21.02      1.23 o
 -13   2   4       93.65      104.64      3.48 o
 -12   2   4       11.61        6.75      0.97 o
 -11   2   4       37.83       44.84      1.67 o
 -10   2   4      134.34      127.37      3.83 o
  -9   2   4        4.56        9.40      0.81 o
  -8   2   4        1.53        1.29      0.69 o
  -7   2   4      562.29      564.58     15.29 o
  -6   2   4     1267.40     1294.48     36.15 o
  -5   2   4      374.46      351.76     10.01 o
  -4   2   4     4783.47     4635.85    134.26 o
  -3   2   4     5153.31     5298.32    153.92 o
  -2   2   4       18.53       34.63      1.18 o
  -1   2   4     3468.42     3551.81     14.75 o
   0   2   4     1568.08     1784.91     38.06 o
   1   2   4      628.44      678.52     20.55 o
   2   2   4      539.02      569.03     17.11 o
   3   2   4      700.43      665.26     19.49 o
   4   2   4     1004.36      923.78     26.92 o
   5   2   4      332.20      326.46      9.33 o
   6   2   4     2365.68     2418.09     67.36 o
   7   2   4      231.09      224.31      6.21 o
   8   2   4      135.96      144.57      4.05 o
   9   2   4      113.06      116.05      2.94 o
  10   2   4        1.61        0.01      0.90 o
  11   2   4       24.70       26.40      1.28 o
  12   2   4        5.89        4.20      1.03 o
  13   2   4       93.93      105.55      3.53 o
  14   2   4        3.51        7.50      1.20 o
 -15   3   4        7.04        7.41      1.20 o
 -14   3   4       32.34       27.64      1.41 o
 -13   3   4        9.13       12.86      1.12 o
 -12   3   4      117.81      102.02      3.36 o
 -11   3   4       13.51       15.04      1.02 o
 -10   3   4      142.96      150.89      4.50 o
  -9   3   4      970.05      877.94     24.32 o
  -8   3   4       20.29       22.88      0.94 o
  -7   3   4      768.51      775.73     21.00 o
  -6   3   4     1197.75     1226.32     34.18 o
  -5   3   4      313.85      323.93      9.25 o
  -4   3   4        2.56        4.27      0.50 o
  -3   3   4      204.99      241.86      7.17 o
  -2   3   4      370.70      427.91     12.87 o
  -1   3   4     1140.36     1258.34     32.31 o
   0   3   4     1958.91     1917.05     40.86 o
   1   3   4      125.60      193.83      5.95 o
   2   3   4     2101.71     2025.31     60.47 o
   3   3   4       95.15       75.37      2.32 o
   4   3   4       11.64        5.48      0.56 o
   5   3   4      655.81      678.56     19.23 o
   6   3   4       72.63       75.25      2.29 o
   7   3   4      561.01      521.90     12.94 o
   8   3   4        3.60        8.60      0.84 o
   9   3   4       92.60       92.55      2.31 o
  10   3   4      152.86      146.91      4.43 o
  11   3   4        0.02        0.02      0.90 o
  12   3   4        7.25        9.45      0.99 o
  13   3   4        2.44        3.87      1.11 o
  14   3   4       19.43       19.81      1.40 o
 -15   4   4        2.87       13.38      1.25 o
 -14   4   4        0.81       15.78      1.22 o
 -13   4   4        2.84        0.35      1.00 o
 -12   4   4        0.30        2.27      0.90 o
 -11   4   4        3.58        0.01      0.86 o
 -10   4   4        0.04        6.14      0.84 o
  -9   4   4       28.37       20.84      0.95 o
  -8   4   4        9.72        7.91      0.77 o
  -7   4   4       39.49       33.49      1.16 o
  -6   4   4        0.03        4.63      0.59 o
  -5   4   4      126.62      134.35      3.92 o
  -4   4   4      456.73      518.31     15.13 o
  -3   4   4        0.21        6.40      0.50 o
  -2   4   4     1715.61     1745.87     52.07 o
  -1   4   4      441.96      510.15     15.50 o
   0   4   4     1573.18     1773.51     37.81 o
   1   4   4     1862.04     1722.08     51.97 o
   2   4   4      242.01      270.22      5.92 o
   3   4   4     1231.96     1282.15     37.47 o
   4   4   4      157.26      164.06      4.90 o
   5   4   4      272.59      237.78      6.86 o
   6   4   4        2.37        2.71      0.62 o
   7   4   4      694.87      695.93     18.94 o
   8   4   4        7.63       12.18      0.91 o
   9   4   4        0.75        0.89      0.81 o
  10   4   4       47.99       49.82      1.77 o
  11   4   4       15.92       16.11      1.13 o
  12   4   4       22.98       25.89      1.36 o
  13   4   4        1.20        0.02      1.10 o
  14   4   4        0.04        0.02      1.16 o
 -14   5   4       41.81       30.51      1.57 o
 -13   5   4        0.18        1.27      0.97 o
 -12   5   4       62.33       72.81      2.51 o
 -11   5   4       92.43       92.46      3.04 o
 -10   5   4        5.87        7.17      0.86 o
  -9   5   4      122.88       91.40      2.74 o
  -8   5   4        1.91        4.26      0.76 o
  -7   5   4       33.75       40.64      1.34 o
  -6   5   4        0.74        0.01      0.59 o
  -5   5   4      360.02      338.93      8.65 o
  -4   5   4       31.83       25.30      0.92 o
  -3   5   4        2.60        0.01      0.46 o
  -2   5   4       33.00       21.73      0.57 o
  -1   5   4      804.22      718.56     21.76 o
   0   5   4      435.39      441.86      9.50 o
   1   5   4     1393.28     1423.58     42.97 o
   2   5   4        0.11        0.01      0.47 o
   3   5   4       51.66       55.07      1.75 o
   4   5   4      294.41      270.11      7.97 o
   5   5   4      353.32      342.41      9.02 o
   6   5   4        0.38        5.62      0.66 o
   7   5   4      246.44      234.69      6.52 o
   8   5   4       46.03       46.90      1.61 o
   9   5   4        0.75        6.26      0.86 o
  10   5   4        0.16        0.02      0.89 o
  11   5   4       85.52       90.31      3.02 o
  12   5   4       15.61       18.91      1.27 o
  13   5   4       20.54       39.01      1.77 o
 -14   6   4        6.60        0.02      1.13 o
 -13   6   4        0.12        0.02      1.07 o
 -12   6   4        0.31        0.02      0.91 o
 -11   6   4       44.37       42.35      1.68 o
 -10   6   4       29.79       26.27      1.20 o
  -9   6   4        0.22        4.71      0.80 o
  -8   6   4      121.78      115.63      3.25 o
  -7   6   4      418.17      456.78     11.74 o
  -6   6   4       52.91       63.10      1.96 o
  -5   6   4        9.77        7.65      0.65 o
  -4   6   4     1042.29     1116.07     32.37 o
  -3   6   4     1431.73     1441.52     42.17 o
  -2   6   4       37.84       34.39      1.18 o
  -1   6   4        0.76        0.01      0.47 o
   0   6   4     1823.89     1925.24     41.04 o
   1   6   4      207.86      173.05      5.34 o
   2   6   4       20.26        8.19      0.59 o
   3   6   4       12.25       24.29      0.92 o
   4   6   4        2.62        4.64      0.58 o
   5   6   4       12.87       10.08      0.70 o
   6   6   4        1.49        0.01      0.67 o
   7   6   4       77.59       74.67      2.29 o
   8   6   4       57.11       49.44      1.64 o
   9   6   4        9.10       14.68      1.01 o
  10   6   4        7.76        8.52      1.01 o
  11   6   4        2.26        0.02      0.96 o
  12   6   4        2.59        2.46      1.07 o
  13   6   4        6.96       12.58      1.29 o
 -14   7   4        1.69        0.02      1.14 o
 -13   7   4        0.43        0.02      1.07 o
 -12   7   4        4.81        4.24      1.03 o
 -11   7   4       12.18       15.15      1.09 o
 -10   7   4      153.49      144.33      4.42 o
  -9   7   4       70.26       69.37      1.68 o
  -8   7   4      155.57      146.26      4.05 o
  -7   7   4      512.42      489.54     13.44 o
  -6   7   4       72.02       58.15      1.83 o
  -5   7   4      500.87      485.26     13.92 o
  -4   7   4       13.85       10.55      0.71 o
  -3   7   4      373.08      360.34     10.67 o
  -2   7   4      817.40      891.89     26.50 o
  -1   7   4      296.21      350.02      7.83 o
   0   7   4     3118.06     2983.84     63.51 o
   1   7   4      933.22      946.10     28.58 o
   2   7   4      236.62      245.51      7.42 o
   3   7   4     1010.20      969.51     28.45 o
   4   7   4      272.40      262.20      7.73 o
   5   7   4        0.70        0.01      0.63 o
   6   7   4       13.13       15.53      0.89 o
   7   7   4      110.96      109.93      2.96 o
   8   7   4       24.84       12.73      1.00 o
   9   7   4      190.36      172.91      4.97 o
  10   7   4      124.67      115.55      3.64 o
  11   7   4        1.23        3.75      1.01 o
  12   7   4       57.82       65.01      2.36 o
  13   7   4        8.09       14.12      1.29 o
 -13   8   4       20.73       28.41      1.56 o
 -12   8   4        0.37       14.63      1.17 o
 -11   8   4       43.34       40.36      1.66 o
 -10   8   4       18.96       24.03      1.09 o
  -9   8   4        4.22        1.89      0.87 o
  -8   8   4        0.00        4.25      0.88 o
  -7   8   4      226.50      218.06      6.11 o
  -6   8   4      556.79      566.00     14.24 o
  -5   8   4      177.99      150.20      4.46 o
  -4   8   4     1624.82     1685.57     43.26 o
  -3   8   4     1074.09     1135.72     33.32 o
  -2   8   4       16.43       10.69      0.71 o
  -1   8   4     1427.28     1651.09     38.34 o
   0   8   4       38.12       44.45      1.08 o
   1   8   4       40.39       50.40      1.72 o
   2   8   4      204.06      182.19      5.54 o
   3   8   4      855.31      839.32     24.68 o
   4   8   4      386.71      413.46      9.39 o
   5   8   4      325.50      295.02      8.57 o
   6   8   4     1738.12     1766.35     48.85 o
   7   8   4      355.71      339.25      9.43 o
   8   8   4      123.53      129.66      3.69 o
   9   8   4      207.21      225.46      5.09 o
  10   8   4       67.34       75.86      2.56 o
  11   8   4        0.94        0.56      1.01 o
  12   8   4        6.74        9.59      1.19 o
 -13   9   4       14.12       12.77      1.29 o
 -12   9   4        8.93        3.23      1.09 o
 -11   9   4       12.14       18.29      1.20 o
 -10   9   4       28.21       34.99      1.54 o
  -9   9   4       29.34       33.71      1.34 o
  -8   9   4       18.73       14.84      1.05 o
  -7   9   4       19.95       25.75      1.14 o
  -6   9   4      327.04      300.36      8.48 o
  -5   9   4      675.78      647.51     18.60 o
  -4   9   4       92.81       91.25      2.82 o
  -3   9   4      286.64      278.09      8.31 o
  -2   9   4     1522.35     1516.58     44.76 o
  -1   9   4      404.47      400.30     12.19 o
   0   9   4       90.11       75.88      1.74 o
   1   9   4      425.88      429.70     12.48 o
   2   9   4      447.29      428.91     12.23 o
   3   9   4      118.17      117.81      3.65 o
   4   9   4      109.39       92.81      2.89 o
   5   9   4      124.09      105.81      3.25 o
   6   9   4       80.49       89.76      2.76 o
   7   9   4       24.00       23.41      1.15 o
   8   9   4        0.12        2.10      0.97 o
   9   9   4       57.49       43.11      1.63 o
  10   9   4        0.19        0.18      1.00 o
  11   9   4        4.52        7.93      1.09 o
  12   9   4       10.63       13.29      1.29 o
 -12  10   4        3.59        5.96      1.14 o
 -11  10   4       69.04       70.68      2.48 o
 -10  10   4       10.24       13.76      1.11 o
  -9  10   4       19.65       18.34      1.09 o
  -8  10   4      104.60      111.31      3.22 o
  -7  10   4       22.38        8.33      0.97 o
  -6  10   4      101.42       94.63      2.86 o
  -5  10   4       27.65       25.09      1.01 o
  -4  10   4      198.34      169.25      5.08 o
  -3  10   4       18.91       31.25      1.19 o
  -2  10   4      330.03      321.59      9.66 o
  -1  10   4      629.09      633.27     16.35 o
   0  10   4       74.82       75.17      1.35 o
   1  10   4      497.27      485.71     14.77 o
   2  10   4      120.32      114.34      3.57 o
   3  10   4      153.31      159.94      4.89 o
   4  10   4      160.21      174.27      4.14 o
   5  10   4       36.23       18.96      0.97 o
   6  10   4      150.32      134.93      3.96 o
   7  10   4       14.16       18.57      1.09 o
   8  10   4      102.23      117.75      3.44 o
   9  10   4       34.31       28.81      1.40 o
  10  10   4        3.81        4.01      1.10 o
  11  10   4        1.78        5.67      1.16 o
 -12  11   4        0.88        3.54      1.16 o
 -11  11   4        0.83        4.73      1.09 o
 -10  11   4        1.46        0.02      1.02 o
  -9  11   4       10.05       12.74      1.13 o
  -8  11   4        5.84       13.46      1.11 o
  -7  11   4        0.43        0.50      0.92 o
  -6  11   4       10.45       20.75      1.13 o
  -5  11   4       54.77       40.76      1.50 o
  -4  11   4       30.51       29.75      1.25 o
  -3  11   4      166.53      174.04      5.29 o
  -2  11   4      101.35       81.65      2.63 o
  -1  11   4       31.95       30.78      1.27 o
   0  11   4      106.99      102.95      2.34 o
   1  11   4      357.68      313.68      9.60 o
   2  11   4       84.75       77.99      2.53 o
   3  11   4       69.92       60.82      2.03 o
   4  11   4       64.30       60.35      2.04 o
   5  11   4      132.93      118.03      3.63 o
   6  11   4        5.67        8.63      0.96 o
   7  11   4        3.83        3.14      1.00 o
   8  11   4       17.75       22.76      1.29 o
   9  11   4        6.07       10.62      1.16 o
  10  11   4       19.01       20.28      1.39 o
  11  11   4        6.70        5.29      1.17 o
 -11  12   4       77.49       77.57      2.73 o
 -10  12   4       46.04       52.70      1.99 o
  -9  12   4        6.33       19.99      1.29 o
  -8  12   4       36.81       30.61      1.30 o
  -7  12   4        9.75       15.51      1.13 o
  -6  12   4      124.17      122.44      3.68 o
  -5  12   4        6.81        2.90      0.88 o
  -4  12   4      508.68      485.98     13.92 o
  -3  12   4      322.78      328.10      8.71 o
  -2  12   4       63.85       63.86      2.15 o
  -1  12   4      610.46      599.11     16.10 o
   0  12   4       62.94       70.70      1.30 o
   1  12   4       62.21       58.70      2.03 o
   2  12   4       79.71       82.05      2.70 o
   3  12   4      131.63      133.94      4.14 o
   4  12   4      122.30      113.16      2.97 o
   5  12   4       29.67       25.00      1.18 o
   6  12   4      144.83      159.83      4.68 o
   7  12   4       61.49       55.77      1.97 o
   8  12   4       11.73       13.32      1.27 o
   9  12   4       14.39       29.92      1.55 o
  10  12   4        2.98        0.02      1.17 o
 -10  13   4       21.28       18.58      1.38 o
  -9  13   4       48.91       57.76      2.09 o
  -8  13   4        1.47        1.66      1.12 o
  -7  13   4      116.77      123.85      3.72 o
  -6  13   4       30.08       31.97      1.40 o
  -5  13   4        0.48        0.02      0.90 o
  -4  13   4        1.29        0.02      0.92 o
  -3  13   4        4.51       11.07      0.94 o
  -2  13   4       11.83       13.35      0.88 o
  -1  13   4      125.80      124.51      3.98 o
   0  13   4      185.50      163.13      3.65 o
   1  13   4       11.79       19.56      1.11 o
   2  13   4       82.32       75.06      2.53 o
   3  13   4      164.91      166.09      4.54 o
   4  13   4       31.11       29.42      1.14 o
   5  13   4        0.19        0.02      0.96 o
   6  13   4        1.33        0.02      1.03 o
   7  13   4        1.11        9.36      1.12 o
   8  13   4        6.07        0.02      1.16 o
   9  13   4       38.96       48.97      1.91 o
  -9  14   4       25.03       23.45      1.49 o
  -8  14   4        6.98        0.02      1.20 o
  -7  14   4        9.27        6.11      1.16 o
  -6  14   4       20.50       19.23      1.21 o
  -5  14   4       13.64       12.75      1.09 o
  -4  14   4        1.05        3.30      0.94 o
  -3  14   4       10.57       14.33      1.09 o
  -2  14   4       22.20       28.14      1.37 o
  -1  14   4        2.10        0.02      0.89 o
   0  14   4       33.74       27.64      0.92 o
   1  14   4       98.77      104.50      3.44 o
   2  14   4       21.16       26.50      1.02 o
   3  14   4       18.86       12.44      1.09 o
   4  14   4       35.10       34.23      1.49 o
   5  14   4        0.42        0.02      1.03 o
   6  14   4        0.32        0.02      1.09 o
   7  14   4        4.32        0.02      1.17 o
   8  14   4        4.56        6.22      1.24 o
  -8  15   4        0.00        0.02      1.26 o
  -7  15   4        8.11       14.20      1.30 o
  -6  15   4       16.68       19.48      1.34 o
  -5  15   4       84.35       97.60      3.15 o
  -4  15   4       14.41       11.25      1.13 o
  -3  15   4       60.96       70.71      2.48 o
  -2  15   4      142.36      160.94      5.02 o
  -1  15   4       42.22       46.22      1.79 o
   0  15   4       12.85       14.35      0.80 o
   1  15   4        7.91        6.93      1.03 o
   2  15   4       10.08        8.51      1.01 o
   3  15   4       33.84       39.74      1.62 o
   4  15   4       68.55       76.37      2.59 o
   5  15   4        2.55        0.02      1.08 o
   6  15   4       46.85       44.43      1.79 o
   7  15   4      102.16      135.60      4.14 o
  -6  16   4        1.05        0.02      1.21 o
  -5  16   4        0.01        7.06      1.16 o
  -4  16   4       16.51       20.61      1.36 o
  -3  16   4       23.76       26.02      1.38 o
  -2  16   4        1.14       12.39      1.18 o
  -1  16   4        8.59        7.88      1.14 o
   0  16   4       45.39       57.02      1.51 o
   1  16   4       30.80       34.18      1.39 o
   2  16   4        1.94        2.76      1.09 o
   3  16   4        4.00        5.41      1.14 o
   4  16   4        9.22        9.77      1.21 o
   5  16   4       12.32        9.23      1.24 o
  -3  17   4       11.15       20.09      1.39 o
  -2  17   4       38.30       36.96      1.73 o
  -1  17   4        0.77        0.02      1.12 o
   0  17   4       30.39       36.10      1.23 o
   1  17   4        8.01        8.71      1.20 o
   2  17   4       27.32       35.07      1.66 o
 -15   1   5        3.27        2.53      1.18 o
 -14   1   5        8.59       10.90      1.20 o
 -13   1   5       25.72       33.80      1.58 o
 -12   1   5       18.53       15.77      1.12 o
 -11   1   5      118.91      112.41      3.61 o
 -10   1   5       35.75       34.93      1.36 o
  -9   1   5      205.67      221.46      6.35 o
  -8   1   5     1026.93     1086.32     28.99 o
  -7   1   5      217.27      205.01      5.68 o
  -6   1   5      140.38      130.04      3.27 o
  -5   1   5      177.89      161.09      4.68 o
  -4   1   5       99.56      112.54      3.41 o
  -3   1   5     1280.01     1190.79     34.76 o
  -2   1   5        0.95        1.36      0.46 o
  -1   1   5     1301.83     1375.02     41.43 o
   0   1   5      876.96      840.23     18.00 o
   1   1   5      234.68      278.29      8.49 o
   2   1   5     2699.35     2836.27     84.90 o
   3   1   5        3.33        8.25      0.57 o
   4   1   5      505.29      495.72     14.57 o
   5   1   5      440.41      419.84     11.94 o
   6   1   5       96.81       88.49      2.18 o
   7   1   5     1243.57     1257.33     33.86 o
   8   1   5       74.84       76.45      2.34 o
   9   1   5      152.73      185.50      4.10 o
  10   1   5      272.09      274.28      7.96 o
  11   1   5        2.08       13.82      1.10 o
  12   1   5       71.23       67.73      2.41 o
  13   1   5       18.65       23.23      1.38 o
 -15   2   5        6.53        5.28      1.19 o
 -14   2   5       17.85       18.36      1.29 o
 -12   2   5        1.95        5.12      0.95 o
 -11   2   5       22.37       17.58      1.00 o
 -10   2   5       77.37       85.31      2.43 o
  -9   2   5       18.23       16.54      0.96 o
  -8   2   5      124.59      124.93      3.01 o
  -7   2   5        2.10        8.10      0.72 o
  -6   2   5        0.14        5.19      0.62 o
  -5   2   5       18.79       19.64      0.83 o
  -4   2   5       95.52      103.75      3.15 o
  -3   2   5       11.48       14.35      0.67 o
  -2   2   5      652.29      697.26     20.97 o
  -1   2   5       14.31       14.32      0.62 o
   0   2   5      493.11      539.36     11.60 o
   1   2   5      791.75      801.70     24.26 o
   2   2   5       18.85       20.12      0.79 o
   3   2   5      122.33      138.85      3.37 o
   4   2   5      217.60      211.54      6.30 o
   5   2   5        0.04        5.32      0.66 o
   6   2   5        3.31        1.31      0.71 o
   7   2   5       18.19       27.94      1.12 o
   8   2   5      109.18      127.33      3.64 o
   9   2   5      141.20      159.97      4.69 o
  10   2   5        7.46        9.22      1.03 o
  11   2   5        7.94        0.02      0.98 o
  12   2   5        1.63        0.02      1.07 o
  13   2   5       44.83       48.80      2.06 o
 -14   3   5        1.46        8.67      1.14 o
 -13   3   5        1.16        0.02      1.01 o
 -12   3   5        2.26        0.02      0.92 o
 -11   3   5       96.36       99.11      3.23 o
 -10   3   5       70.97      109.29      1.70 o
  -9   3   5       29.07       38.34      1.38 o
  -8   3   5      583.24      611.27     16.31 o
  -7   3   5      336.00      301.05      8.28 o
  -6   3   5        6.96       10.52      0.73 o
  -5   3   5      203.73      202.03      5.84 o
  -4   3   5      114.64      136.82      4.10 o
  -3   3   5      112.64      104.74      3.19 o
  -2   3   5       24.20       44.60      1.49 o
  -1   3   5      190.70      201.28      4.78 o
   0   3   5      803.37      832.28     17.83 o
   1   3   5      288.89      358.18     10.94 o
   2   3   5      311.78      312.79      9.47 o
   3   3   5       82.29       69.78      2.19 o
   4   3   5       93.52       90.50      2.52 o
   5   3   5       29.75       32.93      1.18 o
   6   3   5      163.44      161.37      4.70 o
   7   3   5      247.01      256.71      7.12 o
   8   3   5       97.91       98.09      2.88 o
   9   3   5      182.84      175.75      5.13 o
  10   3   5      141.36      146.82      4.46 o
  11   3   5       30.49       32.10      1.42 o
  12   3   5       73.73       84.54      2.90 o
  13   3   5       10.65        5.79      1.19 o
 -14   4   5       22.23       23.67      1.44 o
 -13   4   5       72.98       75.77      2.69 o
 -12   4   5        5.30       11.90      1.05 o
 -11   4   5       35.97       41.57      1.64 o
 -10   4   5      107.45       98.93      3.08 o
  -9   4   5        5.17        0.01      0.77 o
  -8   4   5       82.76       81.64      2.39 o
  -7   4   5       73.78       63.58      1.94 o
  -6   4   5      146.31      119.76      3.50 o
  -5   4   5       34.31       33.47      1.16 o
  -4   4   5      188.29      170.50      5.08 o
  -3   4   5      430.00      445.93     13.14 o
  -2   4   5       18.35       19.82      0.79 o
  -1   4   5      460.42      510.69     15.54 o
   0   4   5       61.70       69.79      1.59 o
   1   4   5       10.41        0.56      0.48 o
   2   4   5      111.29       92.21      2.89 o
   3   4   5      111.10      119.33      3.08 o
   4   4   5        3.39        1.97      0.56 o
   5   4   5      139.60      153.85      3.99 o
   6   4   5      204.72      194.75      5.60 o
   7   4   5      191.94      183.13      5.16 o
   8   4   5      114.16      115.67      3.32 o
   9   4   5       12.34        3.59      0.93 o
  10   4   5      183.87      178.07      5.36 o
  11   4   5       40.02       38.15      1.67 o
  12   4   5        3.36        6.20      1.10 o
  13   4   5      104.58       99.93      3.46 o
 -14   5   5        4.40        0.02      1.12 o
 -13   5   5        0.66        0.02      1.05 o
 -12   5   5        3.05        2.09      0.99 o
 -11   5   5       27.49       24.58      1.21 o
 -10   5   5        3.97        2.90      0.87 o
  -9   5   5        3.23        2.50      0.83 o
  -8   5   5      100.66      108.99      3.08 o
  -7   5   5        0.84        0.01      0.70 o
  -6   5   5        1.38        2.95      0.67 o
  -5   5   5      178.84      180.48      5.27 o
  -4   5   5        9.64       16.13      0.74 o
  -3   5   5       31.70       21.16      0.85 o
  -2   5   5       23.02       26.64      1.02 o
  -1   5   5       32.73       28.83      1.04 o
   0   5   5       17.38       10.65      0.43 o
   1   5   5       60.22       63.59      2.07 o
   2   5   5       98.58       93.86      2.94 o
   3   5   5       41.51       37.29      1.29 o
   4   5   5       26.31       35.92      1.29 o
   5   5   5       65.24       59.55      1.66 o
   6   5   5       91.05       76.24      2.35 o
   7   5   5       13.58        8.50      0.89 o
   8   5   5        3.04        0.32      0.89 o
   9   5   5       41.41       41.01      1.30 o
  10   5   5        5.39        9.79      1.07 o
  11   5   5       14.40       23.47      1.33 o
  12   5   5        5.16        4.97      1.11 o
  13   5   5        3.33        0.02      1.16 o
 -14   6   5       11.25       15.14      1.29 o
 -13   6   5       24.16       32.95      1.61 o
 -12   6   5        2.89        4.85      1.03 o
 -11   6   5       40.57       42.46      1.70 o
 -10   6   5        7.65        0.02      0.91 o
  -9   6   5       66.65       54.97      1.81 o
  -8   6   5       74.48       79.24      2.35 o
  -7   6   5       74.23       71.61      2.18 o
  -6   6   5      155.09      171.14      4.95 o
  -5   6   5      103.56       88.41      2.69 o
  -4   6   5      192.25      181.89      5.42 o
  -3   6   5        5.44        8.41      0.59 o
  -2   6   5      697.45      693.34     20.72 o
  -1   6   5      589.42      585.98     17.79 o
   0   6   5      202.26      202.36      3.79 o
   1   6   5      838.35      770.40     23.34 o
   2   6   5       56.72       38.49      1.35 o
   3   6   5       94.75       75.10      2.37 o
   4   6   5       58.62       61.07      1.47 o
   5   6   5        8.69        9.78      0.77 o
   6   6   5      109.79      117.98      3.48 o
   7   6   5      115.27      111.78      3.28 o
   8   6   5       64.88       64.59      2.06 o
   9   6   5        0.59        0.02      0.93 o
  10   6   5       56.86       51.00      1.88 o
  11   6   5       13.90       15.35      1.20 o
  12   6   5        2.32        9.12      1.18 o
 -13   7   5        0.02        0.02      1.12 o
 -12   7   5        0.07        0.02      1.01 o
 -11   7   5        2.25        5.49      1.01 o
 -10   7   5        0.01        0.02      0.89 o
  -9   7   5       22.80       19.71      1.06 o
  -8   7   5       11.15       14.17      0.99 o
  -7   7   5        1.54        0.01      0.78 o
  -6   7   5      373.46      414.80      9.05 o
  -5   7   5       37.05       29.79      1.11 o
  -4   7   5       96.10       91.69      2.83 o
  -3   7   5      175.57      125.98      3.86 o
  -2   7   5       30.78       34.73      1.30 o
  -1   7   5      285.16      261.29      8.02 o
   0   7   5      257.02      226.50      4.94 o
   1   7   5      576.45      589.92     17.92 o
   2   7   5      254.63      254.09      6.52 o
   3   7   5        5.04        7.26      0.69 o
   4   7   5      134.12      141.63      3.74 o
   5   7   5      468.86      468.21     12.06 o
   6   7   5       45.07       45.81      1.57 o
   7   7   5       35.02       44.69      1.17 o
   8   7   5        2.50       12.49      0.99 o
   9   7   5       14.68        3.02      1.00 o
  10   7   5        4.40        5.64      1.05 o
  11   7   5        3.65        3.45      1.09 o
  12   7   5       10.81        7.84      1.21 o
 -13   8   5        4.41       10.96      1.27 o
 -12   8   5       19.54       19.90      1.29 o
 -11   8   5       30.72       28.52      1.37 o
 -10   8   5        0.05        2.21      0.95 o
  -9   8   5      128.00      128.79      3.50 o
  -8   8   5       68.40       69.06      2.13 o
  -7   8   5      148.55      134.85      3.89 o
  -6   8   5      442.30      465.34     13.05 o
  -5   8   5       53.95       54.01      1.79 o
  -4   8   5      362.33      316.48      9.32 o
  -3   8   5      780.84      817.17     24.05 o
  -2   8   5        2.77        0.74      0.65 o
  -1   8   5        3.14        0.01      0.63 o
   0   8   5      166.15      155.24      3.22 o
   1   8   5      103.65      104.07      3.32 o
   2   8   5      139.43      118.44      3.69 o
   3   8   5      388.81      380.57     11.31 o
   4   8   5      108.79       92.41      2.88 o
   5   8   5       42.07       32.70      1.30 o
   6   8   5      289.48      267.68      7.62 o
   7   8   5       70.83       65.51      2.11 o
   8   8   5        4.44       11.57      1.07 o
   9   8   5        5.42        0.74      1.04 o
  10   8   5        1.77        0.02      1.01 o
  11   8   5        0.28        0.02      1.08 o
  12   8   5        8.89        9.77      1.24 o
 -12   9   5        0.01        0.02      1.10 o
 -11   9   5       14.67        5.03      1.10 o
 -10   9   5       79.84       83.54      2.80 o
  -9   9   5        4.23        5.69      1.02 o
  -8   9   5      119.09      119.85      3.45 o
  -7   9   5      170.33      149.24      4.31 o
  -6   9   5       11.26        8.07      0.89 o
  -5   9   5        9.55       10.67      0.88 o
  -4   9   5      259.49      242.22      7.18 o
  -3   9   5      285.12      255.28      7.66 o
  -2   9   5        2.83        5.48      0.76 o
  -1   9   5     2517.69     2662.76     68.61 o
   0   9   5     2254.65     2270.97     48.40 o
   1   9   5       43.26       63.97      2.16 o
   2   9   5     1650.32     1628.84     42.59 o
   3   9   5     1488.52     1416.65     38.81 o
   4   9   5        3.42       17.49      1.01 o
   5   9   5      250.72      231.36      6.81 o
   6   9   5       63.34       62.11      2.05 o
   7   9   5        6.18        0.67      0.93 o
   8   9   5        0.98        2.46      1.04 o
   9   9   5       49.86       55.18      1.97 o
  10   9   5        0.01        0.02      1.08 o
  11   9   5        0.24        0.02      1.16 o
 -12  10   5       46.99       39.14      1.72 o
 -11  10   5        9.87        9.38      1.20 o
 -10  10   5       50.32       50.62      1.98 o
  -9  10   5      297.62      266.17      7.45 o
  -8  10   5      198.01      181.90      5.05 o
  -7  10   5        0.30        3.95      0.95 o
  -6  10   5      272.28      256.07      7.31 o
  -5  10   5      622.11      568.09     16.40 o
  -4  10   5      103.24       90.67      2.59 o
  -3  10   5        9.02        9.71      0.85 o
  -2  10   5      106.13      111.38      3.50 o
  -1  10   5      357.29      297.50      9.14 o
   0  10   5        0.01        0.97      0.56 o
   1  10   5        9.55        5.78      0.78 o
   2  10   5       15.07       10.59      0.87 o
   3  10   5        7.56       14.76      0.91 o
   4  10   5      129.49      102.33      3.20 o
   5  10   5       37.90       35.97      1.44 o
   6  10   5       24.75       29.06      1.35 o
   7  10   5       87.81       88.42      2.29 o
   8  10   5       79.78       78.57      2.49 o
   9  10   5        0.06        5.17      1.11 o
  10  10   5       43.09       39.48      1.75 o
 -11  11   5        0.44        7.82      1.18 o
 -10  11   5       28.85       39.64      1.72 o
  -9  11   5        0.04        0.02      1.08 o
  -8  11   5       79.82       91.69      2.31 o
  -7  11   5       45.20       53.91      1.92 o
  -6  11   5       94.58       88.88      2.52 o
  -5  11   5      243.50      241.20      6.85 o
  -4  11   5        0.50       10.19      0.89 o
  -3  11   5      158.31      150.33      4.62 o
  -2  11   5      105.62      105.21      3.06 o
  -1  11   5      101.34       96.76      3.16 o
   0  11   5       29.77       38.22      1.04 o
   1  11   5       62.45       65.03      2.25 o
   2  11   5      208.37      201.56      6.15 o
   3  11   5        1.56        0.01      0.84 o
   4  11   5      255.50      275.91      7.11 o
   5  11   5       34.17       39.41      1.52 o
   6  11   5       33.55       43.05      1.61 o
   7  11   5       55.56       64.58      2.17 o
   8  11   5        8.02       15.17      1.25 o
   9  11   5      103.79      103.60      3.23 o
  10  11   5        1.44        0.02      1.15 o
 -10  12   5       11.74        9.82      1.21 o
  -9  12   5       21.98       21.59      1.38 o
  -8  12   5        0.03        4.89      1.13 o
  -7  12   5        0.12        9.15      1.08 o
  -6  12   5       61.32       71.66      2.33 o
  -5  12   5       80.39       68.78      2.29 o
  -4  12   5        5.99        5.36      0.89 o
  -3  12   5       81.02       79.11      2.61 o
  -2  12   5      244.80      226.95      6.90 o
  -1  12   5       34.66       25.68      1.15 o
   0  12   5       76.79       62.53      1.55 o
   1  12   5      119.98      125.08      4.01 o
   2  12   5       35.62       32.51      1.37 o
   3  12   5        4.76        0.02      0.88 o
   4  12   5        0.89        0.02      0.89 o
   5  12   5        3.21        5.37      0.99 o
   6  12   5       12.86       19.96      1.27 o
   7  12   5       17.53       17.69      1.25 o
   8  12   5       18.47       21.58      1.47 o
   9  12   5       30.65       28.52      1.51 o
  -9  13   5        9.01       18.25      1.38 o
  -8  13   5       22.42       25.22      1.34 o
  -7  13   5      173.87      170.02      4.98 o
  -6  13   5       23.61       18.45      1.27 o
  -5  13   5       40.67       43.50      1.67 o
  -4  13   5        9.75        7.67      1.02 o
  -3  13   5       14.71       33.97      1.46 o
  -2  13   5        6.55       11.44      1.03 o
  -1  13   5       89.01       79.98      2.69 o
   0  13   5      197.26      200.36      4.45 o
   1  13   5       20.62       22.28      1.14 o
   2  13   5       54.64       53.46      1.94 o
   3  13   5      102.91      104.33      3.09 o
   4  13   5        0.05        0.02      0.94 o
   5  13   5       10.80        9.28      1.09 o
   6  13   5       19.39       18.38      1.33 o
   7  13   5        6.02       10.39      1.23 o
   8  13   5        7.01        4.84      1.28 o
  -8  14   5       25.76       28.85      1.64 o
  -7  14   5       29.89       33.17      1.67 o
  -6  14   5       89.04       90.50      2.88 o
  -5  14   5       12.26       12.13      1.15 o
  -4  14   5       94.10       93.45      3.05 o
  -3  14   5      193.19      187.77      5.78 o
  -2  14   5       44.32       70.53      2.47 o
  -1  14   5       11.86        5.05      1.00 o
   0  14   5       11.50       11.81      0.77 o
   1  14   5       25.01       27.23      1.38 o
   2  14   5       72.22       74.39      2.56 o
   3  14   5       89.23       94.77      3.11 o
   4  14   5        1.07       10.25      1.09 o
   5  14   5       35.59       28.93      1.40 o
   6  14   5       78.11       92.06      2.95 o
   7  14   5        3.66        0.02      1.23 o
  -7  15   5        0.23        0.23      1.25 o
  -6  15   5       10.17       16.93      1.34 o
  -5  15   5       38.74       48.55      1.89 o
  -4  15   5        1.64        0.02      1.08 o
  -3  15   5       12.46        5.90      1.11 o
  -2  15   5       14.90       16.78      1.22 o
  -1  15   5       25.17       29.80      1.47 o
   0  15   5       15.86       20.38      0.92 o
   1  15   5       10.32       12.65      1.12 o
   3  15   5       14.33       11.19      1.20 o
   4  15   5       69.61       59.14      2.21 o
   5  15   5       20.14       29.82      1.57 o
  -5  16   5       35.86       39.13      1.77 o
  -4  16   5        0.54        2.11      1.16 o
  -3  16   5       11.55        6.77      1.21 o
  -2  16   5       12.89       14.69      1.29 o
  -1  16   5        0.68        0.02      1.09 o
   0  16   5      101.05      109.40      2.61 o
   1  16   5      131.41      138.48      4.53 o
   2  16   5        8.42        4.78      1.20 o
   3  16   5       30.66       38.12      1.74 o
 -14   0   6       36.52       28.72      1.59 o
 -13   0   6        2.12        0.02      1.05 o
 -12   0   6      118.66       97.55      3.24 o
 -11   0   6        5.22        6.61      0.97 o
 -10   0   6       96.31      100.64      3.11 o
  -9   0   6      725.06      672.13     18.98 o
  -8   0   6       13.06       12.01      0.95 o
  -7   0   6     1200.29     1181.68     31.71 o
  -6   0   6      623.34      606.77     17.15 o
  -5   0   6      305.28      274.00      7.84 o
  -4   0   6      677.43      718.75     21.06 o
  -3   0   6        4.51        6.68      0.63 o
  -2   0   6     1317.77     1355.34     40.77 o
  -1   0   6        0.00        1.29      0.54 o
   0   0   6     1366.64     1352.66     26.84 o
   1   0   6     1884.81     1928.50     58.00 o
   2   0   6      986.68      986.57     29.71 o
   3   0   6      706.71      733.49     18.75 o
   4   0   6      470.70      477.46     14.06 o
   5   0   6      335.89      292.55      8.38 o
   6   0   6      330.43      335.62      8.76 o
   7   0   6       68.98       60.31      1.92 o
   8   0   6       24.30       17.15      1.14 o
   9   0   6       28.55       34.03      1.43 o
  10   0   6       15.08       25.21      1.32 o
  11   0   6        6.19        4.50      1.09 o
  12   0   6       48.67       41.44      1.76 o
 -14   1   6        0.69        4.09      1.16 o
 -13   1   6        4.54       11.36      1.15 o
 -12   1   6        0.38        0.88      0.99 o
 -11   1   6        3.71        0.02      0.92 o
 -10   1   6        0.11        0.02      0.89 o
  -9   1   6       27.20       24.65      1.15 o
  -8   1   6       68.86       63.33      1.96 o
  -7   1   6       66.66       58.08      1.83 o
  -6   1   6      776.13      766.30     21.55 o
  -5   1   6      384.98      364.25     10.40 o
  -4   1   6       25.00       20.66      0.86 o
  -3   1   6     1422.74     1404.37     41.00 o
  -2   1   6     1115.54     1130.49     33.96 o
  -1   1   6      150.02      147.54      4.58 o
   0   1   6       66.33       67.17      1.55 o
   1   1   6      326.22      279.74      8.56 o
   2   1   6      370.12      375.97     11.42 o
   3   1   6      489.36      488.92     14.40 o
   4   1   6       13.01       11.07      0.76 o
   5   1   6      128.68      119.07      3.55 o
   6   1   6      130.28      157.35      4.08 o
   7   1   6      192.81      201.01      5.63 o
   8   1   6      102.38      108.30      3.18 o
   9   1   6        3.57        7.76      1.03 o
  10   1   6        6.10       15.54      1.09 o
  11   1   6        2.75        0.02      1.05 o
  12   1   6        0.35       11.62      1.22 o
 -14   2   6       56.39       49.76      1.75 o
 -13   2   6       23.21       16.74      1.29 o
 -12   2   6       24.59       25.35      1.29 o
 -11   2   6       81.02       90.62      3.01 o
 -10   2   6       59.44       53.51      1.86 o
  -9   2   6       11.47        7.12      0.91 o
  -8   2   6        1.45        6.26      0.84 o
  -7   2   6      116.89      112.47      3.25 o
  -6   2   6        0.45        2.55      0.69 o
  -5   2   6      599.82      551.15     15.66 o
  -4   2   6      636.16      589.80     17.28 o
  -3   2   6      170.32      173.16      5.20 o
  -2   2   6      558.16      556.24     16.79 o
  -1   2   6      186.47      193.05      5.96 o
   0   2   6       10.53       15.74      0.52 o
   1   2   6        8.31        9.69      0.67 o
   2   2   6      919.07      956.78     28.73 o
   3   2   6      716.35      676.01     19.29 o
   4   2   6        7.94        8.47      0.77 o
   5   2   6      944.12      990.79     28.04 o
   6   2   6     1476.23     1516.76     42.41 o
   7   2   6        3.48        5.36      0.92 o
   8   2   6       68.79       66.43      2.13 o
   9   2   6      143.41      133.87      4.00 o
  10   2   6       31.34       34.52      1.53 o
  11   2   6        2.87        7.97      1.09 o
  12   2   6        4.75       10.03      1.20 o
 -14   3   6        1.90        0.02      1.13 o
 -13   3   6        0.07        0.02      1.04 o
 -12   3   6        0.07        0.02      0.94 o
 -11   3   6       27.35       33.41      1.46 o
 -10   3   6       50.88       54.00      1.88 o
  -9   3   6        0.02        5.58      0.87 o
  -8   3   6      428.02      481.73     10.93 o
  -7   3   6      312.96      321.53      8.85 o
  -6   3   6       34.68       35.88      1.26 o
  -5   3   6      286.10      288.46      8.30 o
  -4   3   6      283.10      270.50      8.01 o
  -3   3   6       52.45       47.85      1.59 o
  -2   3   6      162.53      147.39      4.55 o
  -1   3   6       50.95       42.62      1.48 o
   0   3   6      314.84      295.54      6.41 o
   1   3   6        4.76        4.67      0.59 o
   2   3   6       29.63       32.16      1.20 o
   3   3   6       93.70       93.17      2.36 o
   4   3   6       50.85       61.89      2.04 o
   5   3   6        0.40        2.16      0.75 o
   6   3   6       49.97       37.11      1.43 o
   7   3   6       48.94       47.20      1.63 o
   8   3   6      115.13      123.37      3.56 o
   9   3   6       18.71       22.40      1.26 o
  10   3   6       30.95       33.66      1.46 o
  11   3   6        2.11       12.43      1.16 o
  12   3   6        2.59        7.62      1.18 o
 -14   4   6       19.39        9.71      1.29 o
 -13   4   6       16.62       21.17      1.30 o
 -12   4   6       10.18        9.42      1.09 o
 -11   4   6       31.05       27.88      1.23 o
 -10   4   6        3.95        0.81      0.89 o
  -9   4   6        1.01        1.86      0.85 o
  -8   4   6       14.95       20.10      1.00 o
  -7   4   6        0.16        0.01      0.76 o
  -6   4   6       27.80       28.15      1.09 o
  -5   4   6       54.44       61.04      1.94 o
  -4   4   6      124.33      114.85      3.50 o
  -3   4   6      572.57      589.77     17.36 o
  -2   4   6      529.24      537.53     16.19 o
  -1   4   6      388.53      348.13     10.66 o
   0   4   6     1521.57     1496.06     31.97 o
   1   4   6      602.85      598.21     18.21 o
   2   4   6      222.87      226.41      6.92 o
   3   4   6      704.53      673.31     19.54 o
   4   4   6       69.33       66.04      2.12 o
   5   4   6      109.16      106.91      3.25 o
   6   4   6       79.92       73.39      2.30 o
   7   4   6       47.60       44.12      1.56 o
   8   4   6       34.10       33.37      1.35 o
   9   4   6       11.89       10.63      1.06 o
  10   4   6       35.11       38.64      1.59 o
  11   4   6        5.35       11.86      1.17 o
  12   4   6        0.14       10.24      1.21 o
 -13   5   6       10.93       13.03      1.24 o
 -12   5   6       26.82       43.20      1.81 o
 -11   5   6        5.80       11.18      1.08 o
 -10   5   6       31.44       34.51      1.46 o
  -9   5   6        1.88        0.49      0.89 o
  -8   5   6       92.18       84.08      2.51 o
  -7   5   6        0.42        0.56      0.80 o
  -6   5   6      464.82      412.16     11.63 o
  -5   5   6      125.07      125.56      3.74 o
  -4   5   6      249.37      244.16      6.38 o
  -3   5   6      605.71      615.24     15.24 o
  -2   5   6      176.30      242.11      4.56 o
  -1   5   6      442.13      513.09     12.78 o
   0   5   6       37.83       31.26      0.83 o
   1   5   6      537.68      547.90     16.10 o
   2   5   6       40.01       43.56      1.52 o
   3   5   6      440.67      433.32     11.96 o
   4   5   6     1025.90      960.53     27.98 o
   5   5   6      198.52      194.21      5.70 o
   6   5   6      662.54      706.79     19.82 o
   7   5   6      478.12      465.03     12.03 o
   8   5   6       20.28       20.84      1.20 o
   9   5   6       31.82       33.47      1.47 o
  10   5   6       22.08       22.76      1.29 o
  11   5   6        2.67        0.02      1.06 o
  12   5   6        2.52        4.49      1.17 o
 -13   6   6       24.43       27.97      1.47 o
 -12   6   6        0.04        0.76      1.05 o
 -11   6   6       14.50       14.70      1.15 o
 -10   6   6       81.56       84.68      2.78 o
  -9   6   6       43.11       51.25      1.81 o
  -8   6   6       13.05       13.95      1.03 o
  -7   6   6      100.34      111.35      3.01 o
  -6   6   6       25.56       21.98      1.01 o
  -5   6   6        8.75        3.95      0.74 o
  -4   6   6       34.79       38.95      1.40 o
  -3   6   6      272.76      269.43      6.91 o
  -2   6   6        1.71        4.53      0.66 o
  -1   6   6       28.98       36.41      1.33 o
   0   6   6     2167.09     2134.54     43.44 o
   1   6   6       47.27       43.00      1.54 o
   2   6   6       97.01       87.86      2.82 o
   3   6   6      459.22      455.78     12.06 o
   4   6   6      277.82      273.19      7.52 o
   5   6   6      113.72       98.22      3.02 o
   6   6   6       21.40       27.35      1.05 o
   7   6   6        4.68        0.01      0.90 o
   8   6   6        9.91       12.86      1.09 o
   9   6   6        0.80        4.16      1.03 o
  10   6   6        3.08        0.39      1.06 o
  11   6   6        0.19        9.35      1.16 o
 -13   7   6       17.93        6.12      1.26 o
 -12   7   6       36.73       80.24      2.85 o
 -11   7   6        9.16       12.43      1.15 o
 -10   7   6      108.18      108.88      3.47 o
  -9   7   6       37.68       24.24      1.19 o
  -8   7   6      143.42      148.07      4.14 o
  -7   7   6      249.50      251.78      7.06 o
  -6   7   6       10.74       10.96      0.91 o
  -5   7   6      109.65       91.94      2.85 o
  -4   7   6       19.03       18.15      0.91 o
  -3   7   6        7.04       12.98      0.85 o
  -2   7   6        6.69       11.24      0.80 o
  -1   7   6      217.55      179.71      5.59 o
   0   7   6      445.60      452.71      9.78 o
   1   7   6      146.74      149.23      4.69 o
   2   7   6      299.43      273.34      8.30 o
   3   7   6      369.88      332.85      9.93 o
   4   7   6        1.15        0.01      0.73 o
   5   7   6       39.71       37.17      1.40 o
   6   7   6       14.90       11.39      0.96 o
   7   7   6       10.89       15.43      1.09 o
   8   7   6       24.59       25.70      1.25 o
   9   7   6        3.48        9.50      1.12 o
  10   7   6       19.88       13.65      1.22 o
  11   7   6       23.24       19.87      1.41 o
 -12   8   6        0.15        7.26      1.13 o
 -11   8   6       10.63       13.63      1.18 o
 -10   8   6        0.14        0.02      1.02 o
  -9   8   6        3.43        0.02      0.99 o
  -8   8   6       68.42       75.83      2.34 o
  -7   8   6      168.19      174.87      4.47 o
  -6   8   6        0.38        1.93      0.85 o
  -5   8   6      917.71      885.18     25.33 o
  -4   8   6      723.31      719.51     17.67 o
  -3   8   6       56.22       82.07      2.66 o
  -2   8   6      471.48      486.57     14.58 o
  -1   8   6     1327.81     1244.24     34.75 o
   0   8   6       12.36       10.55      0.58 o
   1   8   6        4.06        0.01      0.70 o
   2   8   6        7.31        9.34      0.82 o
   3   8   6       12.85       14.07      0.90 o
   4   8   6        0.77        0.01      0.77 o
   5   8   6      247.22      254.11      6.66 o
   6   8   6      127.01      122.71      3.67 o
   7   8   6        0.46        0.02      0.96 o
   8   8   6       26.52       28.03      1.36 o
   9   8   6       13.63        9.55      1.17 o
  10   8   6        1.14        0.02      1.09 o
  11   8   6        3.97        0.02      1.12 o
 -12   9   6       95.08       98.98      3.38 o
 -11   9   6        0.87        7.90      1.15 o
 -10   9   6       66.80       74.12      2.53 o
  -9   9   6      106.41       92.28      2.89 o
  -8   9   6       17.37       21.85      1.28 o
  -7   9   6        3.42        2.19      0.96 o
  -6   9   6        3.72        9.44      0.96 o
  -5   9   6        0.52        1.73      0.85 o
  -4   9   6      140.82      148.44      4.51 o
  -3   9   6      181.08      184.77      5.62 o
  -2   9   6       11.23        2.48      0.79 o
  -1   9   6       23.74       25.08      1.10 o
   0   9   6       34.96       45.10      1.64 o
   1   9   6       26.16       36.61      0.96 o
   2   9   6       12.93       13.07      0.90 o
   3   9   6      129.81      116.68      3.68 o
   4   9   6      220.25      229.63      5.78 o
   5   9   6        1.47        0.02      0.89 o
   6   9   6       53.97       63.50      2.12 o
   7   9   6      133.47      142.15      4.18 o
   8   9   6        0.75        0.02      1.11 o
   9   9   6        5.17        1.28      1.16 o
  10   9   6        0.49        0.02      1.14 o
 -11  10   6        8.37       12.17      1.25 o
 -10  10   6        9.90       15.55      1.27 o
  -9  10   6       20.32       21.27      1.33 o
  -8  10   6       27.98       28.30      1.33 o
  -7  10   6      220.06      198.88      5.69 o
  -6  10   6       32.25       30.53      1.35 o
  -5  10   6      313.14      287.58      8.44 o
  -4  10   6      228.37      213.70      6.39 o
  -3  10   6       11.46       15.80      1.01 o
  -2  10   6      409.04      394.32     11.82 o
  -1  10   6       18.43        8.97      0.85 o
   0  10   6      443.04      424.91      9.20 o
   1  10   6      193.02      195.77      6.10 o
   2  10   6      130.76      136.31      4.25 o
   3  10   6      366.56      348.64     10.43 o
   4  10   6        4.92       11.17      1.00 o
   5  10   6      162.58      143.72      4.39 o
   6  10   6       60.01       63.46      2.18 o
   7  10   6       53.09       50.73      1.92 o
   8  10   6       82.65       77.89      2.54 o
   9  10   6       20.98       39.03      1.75 o
 -10  11   6       17.27       19.71      1.37 o
  -9  11   6       53.54       50.66      1.66 o
  -8  11   6       24.35       22.62      1.25 o
  -7  11   6       26.95       35.88      1.51 o
  -6  11   6      134.32      131.29      3.90 o
  -5  11   6        9.05        0.98      0.93 o
  -4  11   6       23.53       26.07      1.10 o
  -3  11   6      102.80      101.39      3.27 o
  -2  11   6       58.73       53.08      1.87 o
  -1  11   6        4.20        7.42      0.89 o
   0  11   6       30.94       21.53      0.79 o
   1  11   6        4.30       12.21      0.97 o
   2  11   6       45.68       37.59      1.50 o
   3  11   6        8.46        8.52      0.97 o
   4  11   6        5.40        4.69      0.97 o
   5  11   6        3.58        0.02      0.97 o
   6  11   6       28.05       28.23      1.40 o
   7  11   6        0.88        2.84      1.14 o
   8  11   6       10.40        1.34      1.25 o
   9  11   6        0.04        0.47      1.25 o
  -9  12   6        4.95       10.52      1.29 o
  -8  12   6        4.39        3.89      1.20 o
  -7  12   6       13.04        5.39      1.15 o
  -6  12   6       11.31       14.22      1.21 o
  -5  12   6       51.34       63.94      2.21 o
  -4  12   6      139.82      140.74      4.35 o
  -3  12   6        6.11        6.41      0.94 o
  -2  12   6       62.52       63.27      2.18 o
  -1  12   6       53.89       58.98      2.15 o
   0  12   6        0.25        7.64      0.79 o
   1  12   6        0.20        3.20      0.89 o
   2  12   6       57.84       58.52      2.13 o
   3  12   6       58.17       58.24      2.07 o
   4  12   6       63.31       57.51      2.08 o
   5  12   6      195.54      211.52      5.28 o
   6  12   6       56.06       71.20      2.44 o
   7  12   6       30.35       32.96      1.55 o
   8  12   6       78.25       69.83      2.47 o
  -8  13   6       16.34       20.14      1.40 o
  -7  13   6       25.04       22.08      1.29 o
  -6  13   6        5.47        7.32      1.15 o
  -5  13   6        0.90        7.74      1.07 o
  -4  13   6        6.79       11.54      1.11 o
  -3  13   6       15.56       18.02      1.21 o
  -2  13   6       24.60       26.63      1.29 o
  -1  13   6       39.03       33.18      1.49 o
   0  13   6        0.08        4.20      0.99 o
   1  13   6       84.47       86.49      2.94 o
   2  13   6       72.68       72.38      2.48 o
   3  13   6        2.39        0.02      1.03 o
   4  13   6        2.89        2.09      1.05 o
   5  13   6       13.24       12.96      1.20 o
   6  13   6        0.18        5.64      1.19 o
   7  13   6        0.27        0.02      1.23 o
  -7  14   6       28.83       54.44      2.10 o
  -6  14   6       72.37       84.08      2.78 o
  -5  14   6        0.00        0.02      1.10 o
  -4  14   6       42.79       34.49      1.59 o
  -3  14   6        7.74       13.99      1.20 o
  -2  14   6        0.10        0.02      0.99 o
  -1  14   6        1.20        0.02      0.99 o
   0  14   6       15.24       15.09      0.76 o
   1  14   6        4.57        8.06      1.07 o
   2  14   6        0.15        0.02      1.05 o
   3  14   6       25.63       23.47      1.29 o
   4  14   6        0.23        6.31      1.11 o
   5  14   6        1.01        0.02      1.12 o
  -5  15   6       13.99       16.15      1.37 o
  -4  15   6       35.95       38.14      1.70 o
  -3  15   6      109.14      120.15      3.88 o
  -2  15   6       47.86       51.30      2.02 o
  -1  15   6       37.26       44.74      1.88 o
   0  15   6       92.14       94.68      2.28 o
   1  15   6       24.77       29.38      1.47 o
   2  15   6        4.83        1.44      1.12 o
   3  15   6        3.07        7.98      1.23 o
 -13   1   7       38.67       31.09      1.60 o
 -12   1   7        0.01        3.20      1.05 o
 -11   1   7      101.46       92.34      3.10 o
 -10   1   7       52.77       69.42      1.82 o
  -9   1   7        1.16        3.90      0.94 o
  -8   1   7      405.98      408.97     11.09 o
  -7   1   7       30.18       30.69      1.22 o
  -6   1   7      296.67      278.89      8.00 o
  -5   1   7        1.16        2.84      0.73 o
  -4   1   7      420.63      392.19     11.59 o
  -3   1   7     1207.82     1221.68     35.74 o
  -2   1   7      221.53      224.24      6.90 o
  -1   1   7     1818.74     1777.27     53.60 o
   0   1   7      772.33      722.18     15.54 o
   1   1   7      236.89      227.67      7.03 o
   2   1   7      530.98      497.78     15.10 o
   3   1   7       83.37       61.92      2.04 o
   4   1   7        0.59        0.01      0.69 o
   5   1   7        5.98        4.79      0.82 o
   6   1   7       35.56       33.05      1.35 o
   8   1   7      503.51      591.24     16.01 o
   9   1   7        0.86        8.51      1.07 o
  10   1   7        7.48        8.57      1.17 o
  11   1   7      103.19      102.44      3.49 o
 -13   2   7       12.49       16.85      1.30 o
 -12   2   7       57.14       50.32      1.96 o
 -11   2   7        2.57        8.98      1.07 o
 -10   2   7       54.66       63.10      2.19 o
  -9   2   7      356.02      312.19      8.90 o
  -8   2   7        2.48       10.16      0.98 o
  -7   2   7      315.73      316.44      8.72 o
  -6   2   7      288.07      276.40      7.92 o
  -5   2   7       22.89       21.97      0.84 o
  -4   2   7      204.34      179.71      5.41 o
  -3   2   7      101.58      103.58      3.22 o
  -2   2   7        0.06        0.01      0.63 o
  -1   2   7        2.98        1.75      0.63 o
   0   2   7       27.00       31.21      0.86 o
   1   2   7       18.23       18.84      0.76 o
   2   2   7       88.37       85.90      2.77 o
   3   2   7        3.40        0.01      0.69 o
   4   2   7       33.30       25.17      1.12 o
   5   2   7        0.02        0.01      0.80 o
   6   2   7       12.33       17.72      1.04 o
   7   2   7       44.80       47.99      1.76 o
   8   2   7       88.32       92.13      2.83 o
   9   2   7       19.32       18.89      1.29 o
  10   2   7        3.04        6.95      1.16 o
  11   2   7       19.05       16.24      1.36 o
 -13   3   7        0.03        0.02      1.10 o
 -12   3   7        0.03       10.14      1.13 o
 -11   3   7        9.30        0.18      1.04 o
 -10   3   7        9.73       10.06      1.08 o
  -9   3   7        0.34        0.02      0.92 o
  -8   3   7       81.58       89.20      2.67 o
  -7   3   7       85.23       92.34      2.77 o
  -6   3   7       65.73       72.48      2.30 o
  -5   3   7       67.80       65.37      2.09 o
  -4   3   7      380.11      363.75     10.74 o
  -3   3   7      248.01      260.48      7.78 o
  -2   3   7      536.37      533.40     16.11 o
  -1   3   7     1522.15     1530.13     46.33 o
   0   3   7      183.44      173.71      3.84 o
   1   3   7      366.47      364.36     10.29 o
   2   3   7      972.64      954.38     27.82 o
   3   3   7       64.60       63.10      1.81 o
   4   3   7       44.15       42.09      1.56 o
   5   3   7       58.77       54.71      1.86 o
   6   3   7        0.03        3.17      0.89 o
   7   3   7        0.20        5.25      1.00 o
   8   3   7       36.21       29.56      1.36 o
   9   3   7        1.73        0.58      1.05 o
  10   3   7        8.95        8.51      1.15 o
  11   3   7       19.59       29.95      1.61 o
 -13   4   7        1.43        0.02      1.13 o
 -12   4   7       33.32       56.07      2.20 o
 -11   4   7        3.59        3.64      1.07 o
 -10   4   7       12.59       11.20      1.02 o
  -9   4   7      123.83      124.41      3.45 o
  -8   4   7       25.63       26.64      1.21 o
  -7   4   7      309.67      324.89      7.96 o
  -6   4   7        2.57        5.55      0.82 o
  -5   4   7      279.44      253.39      7.35 o
  -4   4   7      299.85      266.55      7.93 o
  -3   4   7        6.18        1.74      0.69 o
  -2   4   7      710.73      760.26     22.86 o
  -1   4   7       64.11       53.12      1.82 o
   0   4   7      396.41      382.94      7.45 o
   1   4   7      260.33      261.56      7.23 o
   2   4   7       19.14       29.43      1.20 o
   3   4   7      210.46      188.77      4.90 o
   4   4   7      243.84      231.61      6.34 o
   5   4   7       14.59        3.64      0.88 o
   6   4   7       20.32       16.83      0.96 o
   7   4   7       11.58       11.08      1.08 o
   8   4   7       58.56       51.39      1.88 o
   9   4   7       45.95       44.86      1.76 o
  10   4   7        1.47        6.81      1.17 o
  11   4   7       44.06       42.88      1.94 o
 -13   5   7        0.00        7.91      1.21 o
 -12   5   7       11.40        5.17      1.18 o
 -11   5   7        1.14        0.02      1.04 o
 -10   5   7        1.31        0.02      0.98 o
  -9   5   7       25.66       35.51      1.54 o
  -8   5   7        1.50        8.72      1.00 o
  -7   5   7        0.47        7.32      0.91 o
  -6   5   7       29.35       26.54      1.13 o
  -5   5   7        5.02        7.92      0.82 o
  -4   5   7       35.56       31.23      1.23 o
  -3   5   7       29.48       24.63      0.87 o
  -2   5   7       42.55       57.82      1.97 o
  -1   5   7      205.27      193.53      5.73 o
   0   5   7      159.27      153.17      2.57 o
   1   5   7      129.11      126.34      4.02 o
   2   5   7       23.49       25.76      0.88 o
   3   5   7      351.15      352.28      9.34 o
   4   5   7      198.83      194.98      5.04 o
   5   5   7        0.35        0.01      0.90 o
   6   5   7       62.32       56.81      1.92 o
   7   5   7       72.86       71.96      2.32 o
   8   5   7        3.34       10.60      1.14 o
   9   5   7        7.30        4.67      1.13 o
  10   5   7        1.83        0.02      1.13 o
  11   5   7        1.09        0.02      1.20 o
 -12   6   7       32.91       48.03      2.00 o
 -11   6   7       42.38       60.61      2.26 o
 -10   6   7        2.02        6.26      1.05 o
  -9   6   7      136.47      130.01      3.60 o
  -8   6   7       14.72       12.36      1.07 o
  -7   6   7       91.17      117.35      2.48 o
  -6   6   7       23.74       25.04      1.15 o
  -5   6   7       42.99       44.71      1.57 o
  -4   6   7        1.24        3.81      0.76 o
  -3   6   7       70.80       62.23      2.07 o
  -2   6   7      418.26      418.45     12.64 o
  -1   6   7       39.61       63.26      1.38 o
   0   6   7      762.82      765.67     16.46 o
   1   6   7      212.36      196.26      6.11 o
   2   6   7       39.04       39.39      1.49 o
   3   6   7      239.88      235.04      7.10 o
   4   6   7       13.00       11.54      0.90 o
   5   6   7       28.78       28.19      1.22 o
   6   6   7        4.62        0.02      0.93 o
   7   6   7       80.93       84.26      2.66 o
   8   6   7        2.94        7.85      1.14 o
   9   6   7       75.09       63.88      2.27 o
  10   6   7       43.74       49.67      1.97 o
 -12   7   7        4.97        5.43      1.24 o
 -11   7   7       17.90       19.62      1.33 o
 -10   7   7        7.86        0.02      1.06 o
  -9   7   7       27.93       21.49      1.23 o
  -8   7   7       35.71       47.79      1.73 o
  -7   7   7       17.35       15.91      0.99 o
  -6   7   7      244.17      244.64      6.18 o
  -5   7   7        1.36        1.17      0.83 o
  -4   7   7      195.07      193.88      4.97 o
  -3   7   7      224.10      218.64      6.04 o
  -2   7   7       15.61       15.24      0.96 o
  -1   7   7      689.72      667.84     17.45 o
   0   7   7       13.70       11.68      0.63 o
   1   7   7       37.16       42.60      1.57 o
   2   7   7       70.86       73.94      1.92 o
   3   7   7        6.23        5.87      0.83 o
   4   7   7       75.25       63.55      2.13 o
   5   7   7        7.58       11.58      1.00 o
   6   7   7       28.03       36.56      1.51 o
   7   7   7        0.50        5.07      1.03 o
   8   7   7        1.57       12.61      1.19 o
   9   7   7        8.93        0.02      1.14 o
  10   7   7       17.96       33.25      1.66 o
 -11   8   7       32.00       33.43      1.60 o
 -10   8   7        7.22        1.75      1.09 o
  -9   8   7        8.14        8.03      1.11 o
  -8   8   7        1.38        8.44      1.08 o
  -7   8   7        4.72        0.02      1.00 o
  -6   8   7        8.77       10.67      1.03 o
  -5   8   7       46.08       36.87      1.43 o
  -4   8   7       50.83       57.10      1.96 o
  -3   8   7        2.12        0.01      0.78 o
  -2   8   7       24.78       14.27      0.93 o
  -1   8   7        1.36        5.07      0.80 o
   0   8   7        1.26        1.75      0.77 o
   1   8   7        9.43        7.93      0.87 o
   2   8   7       95.11      110.03      3.51 o
   3   8   7       12.65       12.04      0.95 o
   4   8   7      134.95      132.48      3.81 o
   5   8   7       68.45       76.58      2.50 o
   6   8   7        6.32        0.89      1.02 o
   7   8   7       92.28      100.86      3.13 o
   8   8   7       21.97       15.82      1.32 o
   9   8   7        9.90        0.02      1.20 o
 -11   9   7       60.23       59.45      2.25 o
 -10   9   7       71.55       86.86      2.94 o
  -9   9   7       13.38       17.50      1.28 o
  -8   9   7      211.21      209.34      5.79 o
  -7   9   7      125.47      122.02      3.65 o
  -6   9   7        0.66        0.02      0.94 o
  -5   9   7        0.65        0.02      0.88 o
  -4   9   7        6.16       10.55      0.94 o
  -3   9   7       43.40       34.38      1.38 o
  -2   9   7      234.62      230.98      7.04 o
  -1   9   7      279.85      243.83      7.56 o
   0   9   7       27.09       25.79      0.89 o
   1   9   7      516.35      495.14     15.11 o
   2   9   7       91.31       84.53      2.79 o
   3   9   7       13.46        7.59      0.97 o
   4   9   7       73.07       75.20      2.24 o
   5   9   7        1.51        0.02      0.99 o
   6   9   7      139.69      143.36      4.28 o
   7   9   7        0.27        0.02      1.10 o
   8   9   7       84.54       88.70      2.87 o
   9   9   7       56.20       54.70      1.67 o
 -10  10   7        5.04        0.02      1.15 o
  -9  10   7        1.80        1.51      1.16 o
  -8  10   7       22.63       21.16      1.33 o
  -7  10   7       12.93       19.12      1.24 o
  -6  10   7        1.36        1.65      1.02 o
  -5  10   7       35.06       43.71      1.68 o
  -4  10   7        4.89        3.25      0.93 o
  -3  10   7       97.97       89.45      2.90 o
  -2  10   7      125.24      132.20      4.15 o
  -1  10   7        7.13       12.72      0.99 o
   0  10   7      109.06      104.64      2.43 o
   1  10   7      403.26      406.65     12.46 o
   2  10   7        3.04        3.56      0.91 o
   3  10   7       54.24       73.95      2.52 o
   4  10   7       33.46       37.29      1.54 o
   5  10   7       42.78       36.39      1.57 o
   6  10   7        1.04        0.02      1.07 o
   7  10   7        5.77        0.02      1.19 o
   8  10   7        0.04        1.63      1.25 o
  -9  11   7       21.56       24.76      1.42 o
  -8  11   7       53.45       51.97      1.97 o
  -7  11   7        2.76        6.09      1.14 o
  -6  11   7      109.42      121.38      3.69 o
  -5  11   7       16.22       22.27      1.29 o
  -4  11   7      184.87      181.25      5.49 o
  -3  11   7      152.78      157.97      4.90 o
  -2  11   7       27.93       26.88      1.20 o
  -1  11   7      199.77      199.05      6.24 o
   0  11   7       19.70       20.53      0.81 o
   1  11   7      268.19      259.64      8.09 o
   2  11   7       38.12       36.58      1.54 o
   3  11   7      117.65      122.63      3.89 o
   4  11   7      230.53      231.00      6.40 o
   5  11   7        0.52        0.02      1.08 o
   6  11   7      181.52      190.31      5.60 o
   7  11   7       69.85       78.89      2.66 o
  -8  12   7        0.98        6.26      1.28 o
  -7  12   7       10.20        9.88      1.26 o
  -6  12   7        2.97        8.82      1.16 o
  -5  12   7        0.24        0.02      1.05 o
  -4  12   7        4.14        2.60      1.05 o
  -3  12   7       14.11        0.02      1.05 o
  -2  12   7        6.30        1.60      1.01 o
  -1  12   7       15.29       10.13      1.08 o
   0  12   7      147.06      142.34      3.25 o
   1  12   7       12.72        4.02      1.03 o
   2  12   7       13.20       10.61      1.14 o
   3  12   7       19.36       26.13      1.24 o
   4  12   7       10.66       12.24      1.18 o
   5  12   7        1.18        0.02      1.10 o
   6  12   7        1.42        0.02      1.17 o
  -7  13   7       29.35       35.05      1.61 o
  -6  13   7        0.21        0.44      1.22 o
  -5  13   7       12.95        8.16      1.17 o
  -4  13   7        1.65        3.17      1.09 o
  -3  13   7        3.98       11.67      1.12 o
  -2  13   7       27.57       24.01      1.27 o
  -1  13   7       47.83       45.12      1.78 o
   0  13   7        0.18        0.02      0.71 o
   1  13   7       37.36       40.31      1.79 o
   2  13   7       28.62       34.99      1.55 o
   3  13   7        2.94        0.02      1.08 o
   4  13   7        4.04        0.02      1.14 o
   5  13   7       21.78       21.57      1.45 o
  -5  14   7       43.54       40.37      1.72 o
  -4  14   7       70.93       81.74      2.79 o
  -3  14   7       14.60       16.29      1.26 o
  -2  14   7       11.95        9.07      1.23 o
  -1  14   7       27.62       23.55      1.29 o
   0  14   7        8.62        1.52      0.78 o
   1  14   7       21.27       23.83      1.42 o
   2  14   7       21.00       15.59      1.29 o
   3  14   7        0.26        0.02      1.12 o
 -12   0   8        0.17        0.02      1.14 o
 -11   0   8       45.24       43.28      1.83 o
 -10   0   8       70.34       80.95      2.69 o
  -9   0   8        1.02        1.79      1.02 o
  -8   0   8      657.82      649.03     16.80 o
  -7   0   8      920.67      956.48     25.77 o
  -6   0   8        7.07        4.83      0.93 o
  -5   0   8      912.19      868.42     24.54 o
  -4   0   8      736.10      711.52     19.83 o
  -3   0   8        6.80        5.91      0.80 o
  -2   0   8      473.37      427.82     13.05 o
  -1   0   8       23.66       26.24      1.11 o
   0   0   8      318.02      310.89      6.78 o
   1   0   8        0.07       15.03      0.89 o
   2   0   8      614.84      611.64     18.55 o
   3   0   8      164.88      180.08      4.66 o
   4   0   8       25.05       18.91      1.05 o
   5   0   8      262.58      255.08      7.41 o
   6   0   8       17.62       17.61      1.16 o
   7   0   8      286.68      284.23      7.92 o
   8   0   8       28.95       26.89      1.37 o
   9   0   8       23.04       44.12      1.45 o
  10   0   8       58.43       67.28      2.46 o
 -12   1   8        9.86        8.63      1.18 o
 -11   1   8        0.55        0.02      1.06 o
 -10   1   8       25.34       27.83      1.47 o
  -9   1   8        7.46       16.59      1.16 o
  -8   1   8        5.95        0.53      1.01 o
  -7   1   8       25.59       22.09      1.12 o
  -6   1   8       21.97       17.41      1.10 o
  -5   1   8       35.49       39.40      1.50 o
  -4   1   8      345.15      346.10      9.43 o
  -3   1   8      306.84      281.27      8.40 o
  -2   1   8        0.44        2.95      0.74 o
  -1   1   8      356.11      341.96     10.50 o
   0   1   8      270.55      236.81      5.20 o
   1   1   8        2.50       12.27      0.88 o
   2   1   8        0.02        0.01      0.71 o
   3   1   8       11.35        6.22      0.82 o
   4   1   8        1.48        1.29      0.80 o
   5   1   8        3.94        1.27      0.88 o
   6   1   8       72.88       76.13      2.49 o
   7   1   8        0.42        9.40      1.10 o
   8   1   8        0.98        2.68      1.13 o
   9   1   8        3.35        9.49      1.22 o
  10   1   8        0.37        5.16      1.26 o
 -12   2   8        6.12       12.07      1.25 o
 -11   2   8       21.68       14.00      1.24 o
 -10   2   8       26.40       20.13      1.27 o
  -9   2   8        0.06        0.02      1.01 o
  -8   2   8      324.36      315.89      8.67 o
  -7   2   8      288.70      286.59      7.96 o
  -6   2   8      113.21       97.46      2.99 o
  -5   2   8      826.75      829.45     23.52 o
  -4   2   8      428.43      403.65     11.94 o
  -3   2   8        2.08        4.81      0.81 o
  -2   2   8      579.73      578.79     16.35 o
  -1   2   8       76.20       79.03      2.03 o
   0   2   8       97.41       98.78      2.27 o
   1   2   8       61.36       66.49      2.28 o
   2   2   8       68.24       80.01      2.64 o
   3   2   8      192.97      182.05      5.54 o
   4   2   8      380.10      378.01     11.21 o
   5   2   8      159.83      167.01      4.98 o
   6   2   8       47.18       34.35      1.49 o
   7   2   8      268.60      326.73      9.10 o
   8   2   8        0.01        0.02      1.18 o
   9   2   8       29.66       22.76      1.49 o
  10   2   8       17.86       16.93      1.38 o
 -12   3   8        0.35        3.52      1.17 o
 -11   3   8       22.74       12.44      1.29 o
 -10   3   8        7.22        4.38      1.09 o
  -9   3   8       66.63       69.16      2.34 o
  -8   3   8       92.57       84.04      2.59 o
  -7   3   8       20.03       24.42      1.18 o
  -6   3   8      197.16      192.06      5.59 o
  -5   3   8       15.81       16.99      1.02 o
  -4   3   8       57.20       60.43      2.03 o
  -3   3   8      128.84      122.28      3.80 o
  -2   3   8        0.18        2.28      0.75 o
  -1   3   8      250.17      232.11      7.22 o
   0   3   8       18.68       11.82      0.63 o
   1   3   8       10.46       18.35      0.94 o
   2   3   8        0.74        0.94      0.76 o
   3   3   8       79.51       73.04      2.44 o
   4   3   8       25.67       27.11      1.03 o
   5   3   8       41.78       43.28      1.66 o
   6   3   8        0.25        0.02      1.01 o
   7   3   8      122.98      131.97      3.90 o
   8   3   8       98.90      104.38      3.22 o
   9   3   8       11.57       10.93      1.29 o
  10   3   8       29.18       33.52      1.52 o
 -12   4   8       14.74       18.94      1.40 o
 -11   4   8        0.30        8.31      1.14 o
 -10   4   8       12.15       18.22      1.26 o
  -9   4   8       31.36       28.97      1.31 o
  -8   4   8        4.68        0.02      1.06 o
  -7   4   8       95.84      113.37      3.37 o
  -6   4   8       31.82       28.92      1.27 o
  -5   4   8        9.04        7.72      0.93 o
  -4   4   8        6.40        3.78      0.84 o
  -3   4   8        3.61        0.01      0.79 o
  -2   4   8       23.08       23.27      1.08 o
  -1   4   8      186.24      152.44      4.83 o
   0   4   8       72.39       73.48      1.75 o
   1   4   8       19.53        6.80      0.89 o
   2   4   8      173.62      167.10      5.23 o
   3   4   8      151.05      157.86      4.86 o
   4   4   8        5.58        6.29      0.91 o
   5   4   8       12.93       10.43      1.07 o
   6   4   8        0.81        0.02      1.01 o
   7   4   8       18.15       13.37      1.23 o
   8   4   8        9.68        3.27      1.27 o
   9   4   8       46.95       42.53      1.86 o
  10   4   8       12.94       16.84      1.40 o
 -12   5   8        0.10        0.02      1.20 o
 -11   5   8       75.39       99.32      3.38 o
 -10   5   8       34.76       29.65      1.45 o
  -9   5   8       43.71       39.34      1.66 o
  -8   5   8      201.30      237.67      6.05 o
  -7   5   8       33.95       41.68      1.58 o
  -6   5   8      493.14      476.45     13.47 o
  -5   5   8       66.79       67.81      2.25 o
  -4   5   8      239.27      243.25      7.28 o
  -3   5   8     1061.50     1090.50     32.05 o
  -2   5   8      108.10       87.72      2.87 o
  -1   5   8      316.89      275.76      8.53 o
   0   5   8      182.85      156.98      3.52 o
   1   5   8       53.65       46.51      1.50 o
   2   5   8       37.15       29.62      1.29 o
   3   5   8       33.50       39.90      1.52 o
   4   5   8        6.05       14.99      1.06 o
   5   5   8      189.85      166.82      5.01 o
   6   5   8      200.65      205.95      6.03 o
   7   5   8        5.76        6.40      1.16 o
   8   5   8       82.36       88.92      2.82 o
   9   5   8       10.93       19.12      1.40 o
 -11   6   8       16.70       21.04      1.31 o
 -10   6   8       71.38       66.51      2.39 o
  -9   6   8       12.56        7.95      1.15 o
  -8   6   8      137.78      152.79      4.35 o
  -7   6   8      343.36      367.05      8.91 o
  -6   6   8       51.23       50.66      1.79 o
  -5   6   8       89.51       72.95      2.38 o
  -4   6   8      357.17      356.39      9.41 o
  -3   6   8       99.31       94.02      2.74 o
  -2   6   8       25.63       22.92      1.14 o
  -1   6   8       61.38       41.40      1.58 o
   0   6   8        2.83        6.25      0.62 o
   1   6   8        1.58        0.01      0.80 o
   2   6   8        1.18        0.01      0.83 o
   3   6   8        6.50        2.44      0.89 o
   4   6   8       22.60       21.93      1.11 o
   5   6   8        7.10        0.02      0.96 o
   6   6   8        5.12        7.82      1.07 o
   7   6   8        0.17        0.60      1.12 o
   8   6   8        2.39        0.02      1.21 o
   9   6   8        6.04        0.02      1.23 o
 -11   7   8        6.41       16.10      1.33 o
 -10   7   8        1.76        2.05      1.14 o
  -9   7   8        4.40        8.04      1.15 o
  -8   7   8       47.52       48.41      1.86 o
  -7   7   8        0.08        4.83      1.06 o
  -6   7   8       31.02       29.14      1.29 o
  -5   7   8        3.68        1.96      0.93 o
  -4   7   8        2.49        1.70      0.88 o
  -2   7   8      100.62      105.64      3.41 o
  -1   7   8        0.09        0.86      0.84 o
   0   7   8      275.33      272.76      6.00 o
   1   7   8      350.56      354.48     10.92 o
   2   7   8        0.87        4.13      0.90 o
   3   7   8      279.50      259.98      7.88 o
   4   7   8      138.57      147.28      4.28 o
   5   7   8        6.77        3.90      1.01 o
   6   7   8       82.02       76.33      2.51 o
   7   7   8        2.53        2.29      1.14 o
   8   7   8       26.12       18.49      1.44 o
 -10   8   8        1.00        3.18      1.19 o
  -9   8   8        0.33        0.02      1.13 o
  -8   8   8        6.95        7.58      1.19 o
  -7   8   8        0.60        0.02      1.05 o
  -6   8   8       95.40       88.58      2.79 o
  -5   8   8       78.41       73.33      2.42 o
  -4   8   8        5.07        0.02      0.89 o
  -3   8   8       92.02       92.27      2.99 o
  -2   8   8       56.18       47.41      1.76 o
  -1   8   8       12.40       17.25      1.10 o
   0   8   8       54.75       51.37      1.33 o
   1   8   8      156.26      152.37      4.87 o
   2   8   8       57.40       60.89      2.16 o
   3   8   8        7.80       11.51      1.03 o
   4   8   8      169.27      174.98      4.81 o
   5   8   8      176.00      165.67      5.03 o
   6   8   8       31.03       27.98      1.48 o
   7   8   8       76.65       90.01      2.91 o
  -9   9   8        8.51       14.99      1.31 o
  -8   9   8       18.98       26.98      1.49 o
  -7   9   8        5.05        5.04      1.14 o
  -6   9   8       74.53       97.03      3.07 o
  -5   9   8       13.16       15.68      1.16 o
  -4   9   8      127.58      134.42      4.17 o
  -3   9   8      159.47      148.35      4.62 o
  -2   9   8        0.04        2.93      0.90 o
  -1   9   8       39.57       50.89      1.93 o
   0   9   8      108.52      111.54      2.59 o
   1   9   8       12.82       11.95      1.06 o
   2   9   8        0.00        0.02      0.94 o
   3   9   8       34.64       38.68      1.59 o
   4   9   8       17.95       18.03      1.22 o
   5   9   8        5.28        2.49      1.11 o
   6   9   8       81.29       83.43      2.79 o
   7   9   8       22.91       29.30      1.54 o
  -9  10   8        8.54        5.59      1.28 o
  -8  10   8       23.56       24.48      1.54 o
  -7  10   8       52.49       61.95      2.16 o
  -6  10   8        0.43        4.20      1.11 o
  -5  10   8      108.46      107.07      3.41 o
  -4  10   8        5.48        7.92      1.04 o
  -3  10   8       56.00       59.61      2.13 o
  -2  10   8       10.92        5.18      1.01 o
  -1  10   8       89.44       97.97      3.28 o
   0  10   8      395.74      416.38      9.07 o
   1  10   8       38.28       48.11      1.87 o
   2  10   8      349.42      388.62     11.71 o
   3  10   8      218.70      228.41      6.98 o
   4  10   8       10.71        6.88      1.12 o
   6  10   8       17.27       18.22      1.41 o
  -8  11   8        0.39        6.18      1.30 o
  -7  11   8        4.40        9.93      1.25 o
  -6  11   8       17.44       15.84      1.25 o
  -5  11   8       25.83       18.54      1.29 o
  -4  11   8        0.09        0.02      1.03 o
  -3  11   8        0.60        0.02      1.02 o
  -2  11   8        5.40        9.19      1.09 o
  -1  11   8       33.42       19.82      1.33 o
   0  11   8        0.07        6.18      1.03 o
   1  11   8        0.81        0.02      1.02 o
   2  11   8        0.75        9.10      1.10 o
   3  11   8        2.41        0.02      1.06 o
   4  11   8        1.06        7.83      1.17 o
   5  11   8        0.46        0.02      1.27 o
  -6  12   8        5.22        3.80      1.26 o
  -5  12   8       88.36       99.54      3.26 o
  -4  12   8        0.09       16.64      1.25 o
  -3  12   8       71.43       72.78      2.40 o
  -2  12   8       39.56       40.19      1.72 o
  -1  12   8        8.42        2.08      1.08 o
   0  12   8       81.70       76.74      1.92 o
   1  12   8        1.19        5.18      1.10 o
   2  12   8       71.14       82.16      2.81 o
   3  12   8       12.39       15.98      1.31 o
   4  12   8       36.20       33.51      1.63 o
  -4  13   8        2.56        0.02      1.17 o
  -3  13   8        0.22        8.75      1.20 o
  -2  13   8        0.54        0.02      1.14 o
  -1  13   8        0.78        5.82      1.15 o
   0  13   8       16.13       16.07      0.99 o
   1  13   8       18.35       20.59      1.29 o
   2  13   8        6.75        5.52      1.22 o
 -11   1   9      165.60      163.22      5.25 o
 -10   1   9       13.85       14.39      1.29 o
  -9   1   9       80.91       87.81      2.35 o
  -8   1   9      191.17      197.58      5.57 o
  -7   1   9       11.76       16.18      1.21 o
  -6   1   9        7.05        3.59      0.98 o
  -5   1   9       43.91       37.02      1.46 o
  -4   1   9       62.84       67.57      2.29 o
  -3   1   9        3.05        3.12      0.89 o
  -2   1   9      547.06      546.97     16.63 o
  -1   1   9      175.70      167.65      5.29 o
   0   1   9      190.52      183.85      4.09 o
   1   1   9      335.34      329.45     10.15 o
   2   1   9        5.29       11.41      0.96 o
   3   1   9      151.38      158.77      4.89 o
   4   1   9       50.83       49.71      1.88 o
   5   1   9      138.25      132.46      4.05 o
   6   1   9      171.16      180.30      5.37 o
   7   1   9       14.45       10.48      1.29 o
   8   1   9       88.43       92.19      2.96 o
   9   1   9        8.18        8.43      1.35 o
 -11   2   9       10.50       19.10      1.38 o
 -10   2   9       20.78       20.11      1.38 o
  -9   2   9        0.03        4.43      1.12 o
  -8   2   9      109.74      105.19      3.19 o
  -7   2   9       82.19       82.73      2.64 o
  -6   2   9       16.85       11.51      1.11 o
  -5   2   9       90.60       80.75      2.59 o
  -4   2   9       34.58       27.11      1.31 o
  -3   2   9       21.61       16.12      1.05 o
  -2   2   9       56.39       62.83      2.19 o
  -1   2   9       27.09       44.07      1.67 o
   0   2   9       64.12       70.71      1.33 o
   1   2   9        4.99        9.55      0.92 o
   2   2   9       23.59       22.10      1.19 o
   3   2   9       14.77       14.83      1.06 o
   4   2   9        0.04       11.87      1.01 o
   5   2   9       12.89       12.78      1.14 o
   6   2   9        9.95       15.94      1.24 o
   7   2   9        6.94       16.74      1.34 o
   8   2   9       26.05       19.44      1.49 o
 -11   3   9       99.48       92.77      3.25 o
 -10   3   9       21.69       20.38      1.44 o
  -9   3   9       15.89       13.33      1.25 o
  -8   3   9      174.76      177.15      5.02 o
  -7   3   9        8.00        7.55      1.11 o
  -6   3   9        0.94        4.89      0.98 o
  -5   3   9        2.89        6.63      0.96 o
  -4   3   9       25.60       25.86      1.22 o
  -3   3   9        8.04        6.72      0.91 o
  -2   3   9      140.78      159.59      5.04 o
  -1   3   9       15.36       20.51      0.96 o
   0   3   9      145.34      119.66      2.75 o
   1   3   9       86.53       99.96      3.29 o
   2   3   9       34.02       27.96      1.30 o
   3   3   9      184.80      181.89      5.03 o
   4   3   9        4.14        6.23      0.99 o
   5   3   9      108.51       99.52      3.22 o
   6   3   9       55.07       59.59      2.17 o
   7   3   9        0.13        0.02      1.24 o
   8   3   9       93.89      117.42      3.63 o
 -11   4   9        0.55        8.41      1.25 o
 -10   4   9       78.08       73.58      2.60 o
  -9   4   9      124.99      115.35      3.32 o
  -8   4   9       29.53       31.10      1.51 o
  -7   4   9      141.10      141.66      4.17 o
  -6   4   9       10.14       15.11      1.14 o
  -5   4   9        8.39       15.54      1.09 o
  -4   4   9       34.60       24.95      1.20 o
  -3   4   9        0.06        0.02      0.89 o
  -2   4   9        4.39        8.37      0.94 o
  -1   4   9      105.08       97.70      3.23 o
   0   4   9        2.91        9.47      0.92 o
   1   4   9       92.62       80.11      2.76 o
   3   4   9        1.03        4.65      0.98 o
   4   4   9       72.78       79.41      2.68 o
   5   4   9       21.90       25.30      1.33 o
   6   4   9       27.48        9.19      1.29 o
   7   4   9       41.70       54.17      2.08 o
   8   4   9       36.59       48.29      1.97 o
 -10   5   9       13.98       19.38      1.39 o
  -9   5   9        1.21        5.56      1.15 o
  -8   5   9        0.58        0.02      1.16 o
  -7   5   9       32.10       32.40      1.49 o
  -6   5   9       22.73       26.98      1.34 o
  -5   5   9        0.10        0.02      0.94 o
  -4   5   9       25.68       24.35      1.19 o
  -3   5   9       84.56       89.98      2.42 o
  -2   5   9        2.17        0.02      0.89 o
  -1   5   9        2.89        4.68      0.88 o
   0   5   9       33.83       23.56      0.89 o
   1   5   9       12.82        8.87      1.01 o
   2   5   9        3.86        1.52      0.96 o
   3   5   9       38.56       36.65      1.56 o
   4   5   9        6.25        7.82      1.03 o
   5   5   9        9.32       13.22      1.20 o
   6   5   9       15.60        9.05      1.20 o
   7   5   9       14.73       17.52      1.42 o
   8   5   9       17.33       33.80      1.73 o
 -10   6   9       85.84       93.17      3.12 o
  -9   6   9      117.27      119.15      3.17 o
  -8   6   9       24.53       29.61      1.49 o
  -7   6   9      128.00      134.38      4.00 o
  -6   6   9       22.62       19.51      1.15 o
  -5   6   9        4.33        3.39      1.03 o
  -4   6   9        2.40        0.02      0.94 o
  -3   6   9       19.91       27.23      1.27 o
  -2   6   9        3.38        6.50      0.94 o
  -1   6   9      194.40      182.53      5.77 o
   0   6   9      125.39      127.96      2.94 o
   1   6   9        4.40        8.23      1.02 o
   2   6   9      122.55      125.61      3.76 o
   3   6   9       21.41       18.57      1.20 o
   4   6   9       14.64       11.43      1.03 o
   5   6   9        4.15        4.07      1.08 o
   6   6   9       35.92       37.62      1.65 o
   7   6   9       43.28       47.39      1.89 o
  -9   7   9       11.52        8.38      1.29 o
  -8   7   9       19.14       21.08      1.31 o
  -7   7   9        2.16        5.15      1.15 o
  -6   7   9        0.04        1.37      1.07 o
  -5   7   9        2.91        0.02      1.03 o
  -4   7   9        1.30        0.02      0.98 o
  -3   7   9        0.32        7.45      0.98 o
  -2   7   9       19.65       21.34      1.07 o
  -1   7   9       12.19        7.50      1.00 o
   0   7   9       57.42       54.60      1.44 o
   1   7   9        4.81        0.02      0.96 o
   2   7   9       26.42       25.59      1.37 o
   3   7   9       35.80       36.38      1.57 o
   4   7   9       13.58       12.21      1.15 o
   5   7   9       43.29       40.96      1.72 o
   6   7   9       32.14       36.40      1.63 o
   7   7   9        0.08        0.02      1.28 o
  -9   8   9        4.99       18.93      1.42 o
  -8   8   9       20.60       24.08      1.54 o
  -7   8   9       12.78       17.96      1.29 o
  -6   8   9       15.67       12.76      1.27 o
  -5   8   9       89.87       87.68      2.87 o
  -4   8   9        2.04        3.10      1.01 o
  -3   8   9       99.09       91.98      3.03 o
  -2   8   9       50.91       58.81      2.13 o
  -1   8   9       10.84       22.57      1.24 o
   0   8   9       66.34       61.98      1.61 o
   1   8   9        2.15        3.01      1.00 o
   2   8   9       30.25       38.51      1.64 o
   3   8   9        0.22       11.28      1.14 o
   4   8   9       52.62       45.23      1.86 o
   5   8   9       17.49       21.49      1.38 o
   6   8   9       15.67       16.11      1.32 o
  -8   9   9       10.13        0.02      1.34 o
  -7   9   9       31.11       36.24      1.53 o
  -6   9   9       27.85       33.36      1.59 o
  -5   9   9       22.74       25.76      1.31 o
  -4   9   9       42.84       55.08      2.07 o
  -3   9   9        8.36        2.78      1.08 o
  -2   9   9      149.06      156.25      4.37 o
  -1   9   9       70.62       81.23      2.82 o
   0   9   9      126.16      109.02      2.58 o
   1   9   9      107.17      107.03      3.59 o
   2   9   9        1.98        0.02      1.04 o
   3   9   9       42.26       47.41      1.87 o
   4   9   9        2.73        0.02      1.09 o
   5   9   9       58.36       50.41      2.02 o
  -7  10   9       12.15       21.67      1.50 o
  -6  10   9       19.08       11.01      1.29 o
  -5  10   9        1.12        0.02      1.14 o
  -4  10   9        2.30        2.00      1.12 o
  -3  10   9        1.58        0.77      1.07 o
  -2  10   9        1.67        3.66      1.09 o
  -1  10   9       20.27       17.14      1.18 o
   0  10   9       59.45       53.32      1.49 o
   1  10   9        7.66        0.77      1.11 o
   2  10   9       38.10       47.87      1.93 o
   3  10   9       45.81       42.31      1.79 o
   4  10   9        1.16        0.02      1.13 o
  -5  11   9       41.38       47.35      1.95 o
  -4  11   9      156.39      167.21      4.92 o
  -3  11   9       15.12       13.13      1.29 o
  -2  11   9       63.73       76.54      2.68 o
  -1  11   9      131.24      136.59      4.46 o
   0  11   9        0.09        0.02      0.78 o
   1  11   9       32.05       33.70      1.67 o
   2  11   9        2.51        0.02      1.17 o
  -2  12   9        5.36        8.74      1.23 o
  -1  12   9        3.73        9.56      1.23 o
  -9   0  10        7.89       20.79      1.41 o
  -8   0  10       54.19       43.59      1.85 o
  -7   0  10        0.08        1.49      1.18 o
  -6   0  10      121.48      124.06      3.88 o
  -5   0  10       24.29       21.19      1.32 o
  -4   0  10       33.59       36.98      1.54 o
  -3   0  10       44.50       38.59      1.61 o
  -2   0  10        9.67       13.81      1.10 o
  -1   0  10      597.01      640.87     19.53 o
   0   0  10       16.08       18.84      0.81 o
   1   0  10      267.84      272.30      7.90 o
   2   0  10      427.26      463.86     14.20 o
   3   0  10       46.84       63.38      2.32 o
   4   0  10      107.34      101.98      3.35 o
   5   0  10       96.32       96.37      3.11 o
   6   0  10        0.43        0.02      1.15 o
   7   0  10        2.16       16.35      1.37 o
  -9   1  10        0.14        6.68      1.21 o
  -8   1  10        2.81       11.09      1.26 o
  -7   1  10        0.63        0.84      1.14 o
  -6   1  10        3.62        0.58      1.08 o
  -5   1  10        9.77        0.02      1.05 o
  -4   1  10       10.40       20.32      1.21 o
  -3   1  10        0.87        0.02      0.97 o
  -2   1  10       14.53       24.39      1.29 o
  -1   1  10       37.03       33.04      1.44 o
   0   1  10        1.51        5.19      0.97 o
   1   1  10        1.58        0.50      0.93 o
   2   1  10        0.01        1.37      0.99 o
   3   1  10        1.39        5.19      1.03 o
   4   1  10        0.24        0.02      1.04 o
   5   1  10       15.41       16.43      1.29 o
   6   1  10        8.19        2.37      1.18 o
   7   1  10        0.01        5.21      1.29 o
  -9   2  10        1.78        3.81      1.22 o
  -8   2  10       13.17        8.91      1.29 o
  -7   2  10       27.06       25.70      1.44 o
  -6   2  10      181.45      169.36      5.09 o
  -5   2  10        7.60        3.93      1.09 o
  -4   2  10      157.08      156.71      4.87 o
  -3   2  10      237.00      249.29      7.56 o
  -2   2  10        0.03        9.01      1.04 o
  -1   2  10      451.01      463.28     14.23 o
   0   2  10       32.31       52.23      1.42 o
   1   2  10      117.28      119.28      3.66 o
   2   2  10      178.97      181.63      4.87 o
   3   2  10        5.35        6.72      1.09 o
   4   2  10      159.77      156.40      4.61 o
   5   2  10       11.73       20.47      1.40 o
   6   2  10       39.17       44.09      1.88 o
  -9   3  10        9.13        4.10      1.27 o
  -8   3  10        0.03        0.02      1.25 o
  -7   3  10       36.39       48.44      1.91 o
  -6   3  10        0.09        5.74      1.09 o
  -5   3  10       50.25       49.12      1.84 o
  -4   3  10       27.10       25.25      1.30 o
  -3   3  10       21.24       19.27      1.23 o
  -2   3  10      158.14      172.62      5.48 o
  -1   3  10        0.41        0.99      0.96 o
   0   3  10      257.30      241.67      5.36 o
   1   3  10       66.22       83.45      2.87 o
   2   3  10       58.93       56.69      2.10 o
   3   3  10       99.16      111.73      3.67 o
   4   3  10       18.93       17.52      1.26 o
   5   3  10       85.04       76.26      2.59 o
   6   3  10       26.00       18.71      1.47 o
  -9   4  10        4.61        8.32      1.29 o
  -8   4  10       14.45       15.15      1.43 o
  -7   4  10       33.15       47.60      1.94 o
  -6   4  10        4.36        5.22      1.14 o
  -5   4  10        3.02        1.72      1.07 o
  -4   4  10       18.57       17.86      1.20 o
  -3   4  10       10.84       14.43      1.15 o
  -2   4  10        8.21       15.12      1.11 o
  -1   4  10       14.69       16.18      1.15 o
   0   4  10        2.97        8.23      0.96 o
   1   4  10        6.43       10.10      1.09 o
   2   4  10       60.92       59.19      2.22 o
   3   4  10        2.18        4.58      1.07 o
   4   4  10        0.26        3.49      1.08 o
   5   4  10        0.12        3.26      1.18 o
   6   4  10        9.42        8.21      1.35 o
  -8   5  10        0.92        0.02      1.23 o
  -7   5  10       22.76       22.28      1.47 o
  -6   5  10        1.71       11.28      1.22 o
  -5   5  10       45.26       68.14      2.40 o
  -4   5  10       89.77       88.62      2.94 o
  -3   5  10       20.61       17.47      1.22 o
  -2   5  10       75.71       80.29      2.80 o
  -1   5  10       38.76       33.66      1.51 o
   0   5  10        0.51        0.02      0.69 o
   1   5  10        0.79        0.02      1.02 o
   2   5  10       41.17       52.32      2.05 o
   3   5  10        8.90       10.98      1.20 o
   4   5  10       12.26       20.09      1.35 o
   5   5  10      106.79      108.00      3.48 o
  -8   6  10        0.74        8.62      1.35 o
  -7   6  10       17.10       13.40      1.36 o
  -6   6  10        5.55        3.79      1.14 o
  -5   6  10        2.46        3.62      1.13 o
  -4   6  10        0.32        0.02      1.04 o
  -3   6  10        0.04        0.02      1.05 o
  -2   6  10       10.47       13.54      1.17 o
  -1   6  10        7.62        4.26      1.03 o
   0   6  10        0.39        3.21      0.99 o
   1   6  10       24.99       23.47      1.31 o
   2   6  10        0.06        0.02      1.06 o
   3   6  10        1.38        4.25      1.15 o
   4   6  10        0.25        0.61      1.11 o
   5   6  10        1.16        0.02      1.19 o
  -7   7  10      108.29      104.01      3.28 o
  -6   7  10      134.46      142.05      4.32 o
  -5   7  10        1.87        4.75      1.13 o
  -4   7  10       73.49       72.86      2.27 o
  -3   7  10       26.99       36.20      1.61 o
  -2   7  10       19.29       14.22      1.20 o
  -1   7  10        0.00        1.29      1.01 o
   0   7  10       86.08      101.50      2.44 o
   1   7  10       35.46       44.58      1.91 o
   2   7  10       44.74       60.07      2.27 o
   3   7  10      151.97      171.91      5.38 o
   4   7  10       23.85       40.50      1.79 o
  -6   8  10       39.01       34.38      1.66 o
  -5   8  10       12.45       19.60      1.38 o
  -4   8  10       15.12       20.05      1.35 o
  -3   8  10       73.93       67.20      2.43 o
  -2   8  10        0.09        1.94      1.08 o
  -1   8  10       77.00       70.64      2.55 o
   0   8  10       12.89       18.66      0.94 o
   1   8  10       56.34       50.22      2.02 o
   2   8  10       12.87       11.99      1.28 o
   3   8  10       16.25       15.60      1.36 o
  -4   9  10       25.89       27.66      1.52 o
  -3   9  10        0.47        0.02      1.15 o
  -2   9  10       30.61       23.09      1.35 o
  -1   9  10       36.49       41.04      1.76 o
   0   9  10        0.09        0.02      0.79 o
   1   9  10       32.95       32.80      1.62 o
   2   9  10       10.16        8.37      1.26 o
  -7   1  11       51.85       54.22      2.09 o
  -6   1  11       35.90       39.46      1.69 o
  -5   1  11      176.52      177.66      5.40 o
  -4   1  11       30.33       38.01      1.70 o
  -3   1  11       60.75       56.61      2.14 o
  -2   1  11      315.51      335.49     10.39 o
  -1   1  11        0.27        1.88      1.08 o
   0   1  11      115.97      114.92      2.31 o
   1   1  11        8.03        1.35      1.11 o
   2   1  11       50.11       49.22      2.00 o
   3   1  11       35.98       52.61      2.07 o
   4   1  11       22.34       21.58      1.37 o
  -7   2  11        1.70        2.13      1.29 o
  -6   2  11        5.07        0.02      1.19 o
  -5   2  11        3.33        3.84      1.18 o
  -4   2  11       20.82       21.93      1.44 o
  -3   2  11        4.42       15.03      1.29 o
  -2   2  11       26.24       19.69      1.33 o
  -1   2  11      124.73      106.71      3.64 o
   0   2  11        0.55        0.91      1.05 o
   1   2  11       63.94       56.75      2.22 o
   2   2  11       34.33       60.37      2.28 o
   3   2  11        1.20        0.02      1.14 o
   4   2  11       36.02       45.07      1.91 o
  -6   3  11        0.04        0.67      1.20 o
  -5   3  11       62.30       56.04      2.18 o
  -4   3  11       36.08       42.31      1.82 o
  -3   3  11        3.35        5.39      1.14 o
  -2   3  11       85.23       73.88      2.63 o
   0   3  11       18.10       17.92      0.94 o
   1   3  11        1.64        0.02      1.08 o
   2   3  11       28.08       32.10      1.61 o
   3   3  11        9.73       20.41      1.37 o
  -6   4  11       28.40       27.28      1.60 o
  -5   4  11        0.74        7.57      1.25 o
  -4   4  11       30.16       33.24      1.63 o
  -3   4  11       31.91       38.72      1.77 o
  -2   4  11       30.91       36.87      1.68 o
  -1   4  11      161.29      147.03      4.82 o
   0   4  11        1.41        6.14      1.11 o
   1   4  11      133.41      133.49      4.44 o
   2   4  11       37.04       39.58      1.79 o
   3   4  11       18.20       22.98      1.49 o
  -5   5  11        8.02        9.67      1.29 o
  -4   5  11       22.17       22.61      1.47 o
  -3   5  11       19.65       23.12      1.44 o
  -2   5  11        4.91        2.40      1.14 o
  -1   5  11       39.44       53.16      2.09 o
   0   5  11       41.79       40.27      1.26 o
   1   5  11        1.38        5.52      1.20 o
   2   5  11       27.98       42.18      1.96 o
  -4   6  11        9.14        7.15      1.25 o
  -3   6  11       43.02       47.43      1.94 o
  -2   6  11        2.92        0.02      1.14 o
  -1   6  11       97.58      112.62      3.80 o
   0   6  11       21.00       27.60      1.12 o
   1   6  11       11.55        1.54      1.25 o
 
